# Supplementary material for: Preventive effect of sensorimotor exercise and resistance training on chemotherapy-induced peripheral neuropathy: a randomised-controlled trial
Source: Br J Cancer. 2021 Jul 5;125(7):955–65. doi: 10.1038/s41416-021-01471-1 (PMC8476560; doi:10.1038/s41416-021-01471-1)
Supplement: Supplementary file 8 — Table S6. Results revealed by ANCOVA for ITT, PP and PPEX analyses. [Excel Table with three different sheets] [file 41416_2021_1471_MOESM8_ESM.xlsx]

## Sheet: ITT analysis
		descriptive statistic				ANCOVA results: within group comparisons												ANCOVA results: between group comparisons
		pre	post0	post3	post6	pre- post0				post0 - post3				post0 - post6					pre- post0			post0 - post3			post0 - post6
Variable	group	mean ± SD	mean ± SD	mean ± SD	mean ± SD	adjusted mean change (95% CI)	p value	ES (95% CI)	N	adjusted mean change (95% CI)	p value	ES (95% CI)	N	adjusted mean change (95% CI)	p value	ES (95% CI)	N	comparison	adjusted between-group difference (95% CI)	p value	ES (95% CI)	adjusted between-group difference (95% CI)	p value	ES (95% CI)	adjusted between-group difference (95% CI)	p value	ES (95% CI)
Total Neuropathy Score
TNSr [sum score]	SMT	1.4 ± 2	7.2 ± 4.1	8.2 ± 4.2	7.1 ± 4	4.5 (2.8 to 6.2)	<.001 *	1.93 (1.18 to 2.68)	42	0.9 (-1.1 to 2.9)	.361	0.39 (-0.4 to 1.19)	27	0.3 (-1.4 to 2)	.716	0.13 (-0.61 to 0.87)	30	SMT vs. UC	0.3 (-1.6 to 2.3)	.908	-0.15 (-0.57 to 0.27)	1.3 (-1 to 3.6)	.362	-0.57 (-1.08 to -0.05)	1.1 (-0.8 to 3)	.378	-0.46 (-0.95 to 0.04)
	RT	1.6 ± 1.5	7.6 ± 4.7	6.5 ± 4.3	6.8 ± 4.1	4.7 (3.1 to 6.2)	<.001 *	1.99 (1.26 to 2.72)	45	-0.8 (-2.7 to 1)	.361	-0.36 (-1.1 to 0.37)	31	-0.4 (-2 to 1.3)	.661	-0.16 (-0.84 to 0.53)	35	RT vs. UC	0.5 (-1.4 to 2.4)	.809	-0.21 (-0.62 to 0.19)	-0.4 (-2.6 to 1.7)	.873	0.19 (-0.3 to 0.68)	0.4 (-1.4 to 2.2)	.853	-0.17 (-0.64 to 0.3)
	UC	2.3 ± 3.1	7.8 ± 4.7	7.6 ± 5.1	6.5 ± 4	4.2 (2.5 to 5.8)	<.001 *	1.78 (1.1 to 2.45)	49	-0.4 (-2.3 to 1.5)	.673	-0.17 (-0.86 to 0.51)	35	-0.8 (-2.4 to 0.9)	.354	-0.33 (-1 to 0.35)	36	SMT vs. RT	-0.2 (-2.2 to 1.8)	.982	0.07 (-0.36 to 0.49)	1.8 (-0.5 to 4.1)	.162	-0.75 (-1.3 to -0.21)	0.7 (-1.3 to 2.6)	.686	-0.29 (-0.78 to 0.21)
TNSc [sum score]	SMT	0.5 ± 1.2	4.9 ± 3.1	5.8 ± 3.5	5.3 ± 3.4	3.2 (1.8 to 4.5)	<.001 *	2.02 (1.28 to 2.76)	44	0.5 (-1.3 to 2.4)	.559	0.34 (-0.43 to 1.12)	28	0.5 (-1.2 to 2.2)	.566	0.31 (-0.43 to 1.06)	30	SMT vs. UC	-0.1 (-1.7 to 1.5)	.983	0.08 (-0.33 to 0.48)	0.9 (-1.2 to 2.9)	.58	-0.54 (-1.05 to -0.03)	0.7 (-1.2 to 2.7)	.635	-0.47 (-0.96 to 0.02)
	RT	0.7 ± 1.1	5.6 ± 3.6	5.1 ± 3.6	5 ± 3.6	3.7 (2.5 to 5)	<.001 *	2.38 (1.62 to 3.13)	48	-0.6 (-2.2 to 1.1)	.498	-0.36 (-1.07 to 0.35)	33	-0.1 (-1.8 to 1.5)	.875	-0.08 (-0.73 to 0.56)	39	RT vs. UC	0.4 (-1.1 to 2)	.773	-0.28 (-0.68 to 0.12)	-0.2 (-2.1 to 1.6)	.947	0.16 (-0.33 to 0.64)	0.1 (-1.6 to 1.9)	.987	-0.07 (-0.53 to 0.38)
	UC	1.4 ± 2.1	5.8 ± 3.7	5.7 ± 4.4	4.9 ± 4	3.3 (2 to 4.6)	<.001 *	2.1 (1.39 to 2.8)	50	-0.3 (-2 to 1.4)	.715	-0.2 (-0.89 to 0.48)	35	-0.2 (-1.9 to 1.4)	.766	-0.16 (-0.82 to 0.51)	37	SMT vs. RT	-0.6 (-2.1 to 1)	.673	0.36 (-0.06 to 0.77)	1.1 (-0.9 to 3.1)	.392	-0.7 (-1.23 to -0.18)	0.6 (-1.3 to 2.5)	.717	-0.4 (-0.88 to 0.09)
TNSm [sum score]	SMT	0.4 ± 1	4.2 ± 2.8	5.2 ± 3.2	4.8 ± 3.1	2.8 (1.6 to 4)	<.001 *	1.94 (1.21 to 2.68)	44	0.6 (-0.9 to 2.1)	.423	0.43 (-0.35 to 1.21)	28	0.6 (-0.8 to 2)	.394	0.43 (-0.32 to 1.18)	30	SMT vs. UC	-0.1 (-1.5 to 1.4)	.995	0.04 (-0.37 to 0.45)	1 (-0.7 to 2.7)	.335	-0.71 (-1.23 to -0.19)	0.8 (-0.8 to 2.4)	.473	-0.56 (-1.06 to -0.06)
	RT	0.7 ± 1.1	5.1 ± 3.4	4.5 ± 3.2	4.4 ± 3.1	3.6 (2.4 to 4.7)	<.001 *	2.49 (1.73 to 3.25)	49	-0.6 (-2 to 0.8)	.394	-0.42 (-1.13 to 0.3)	33	-0.1 (-1.5 to 1.2)	.855	-0.09 (-0.72 to 0.55)	40	RT vs. UC	0.7 (-0.7 to 2.1)	.438	-0.51 (-0.91 to -0.1)	-0.2 (-1.8 to 1.4)	.954	0.14 (-0.35 to 0.62)	0.1 (-1.4 to 1.5)	.995	-0.04 (-0.49 to 0.41)
	UC	1.2 ± 1.9	5 ± 3.2	4.9 ± 3.8	4.3 ± 3.5	2.8 (1.6 to 4)	<.001 *	1.99 (1.29 to 2.68)	50	-0.4 (-1.8 to 1)	.584	-0.28 (-0.97 to 0.41)	35	-0.2 (-1.6 to 1.2)	.793	-0.13 (-0.79 to 0.54)	37	SMT vs. RT	-0.8 (-2.2 to 0.6)	.395	0.55 (0.13 to 0.97)	1.2 (-0.5 to 2.9)	.203	-0.85 (-1.38 to -0.31)	0.7 (-0.8 to 2.3)	.51	-0.52 (-1 to -0.04)
Nerve conduction studies
CMAP [µV]	SMT	7.6 ± 3	5.7 ± 3	5.5 ± 2.5	6.4 ± 2.6	-1.4 (-2.2 to -0.7)	<.001 *	-0.51 (-1.12 to 0.1)	45	-0.5 (-1.3 to 0.3)	.253	-0.17 (-0.93 to 0.59)	29	0.2 (-0.6 to 0.9)	.689	0.05 (-0.67 to 0.78)	31	SMT vs. UC	0.1 (-0.9 to 1)	.984	0.02 (-0.38 to 0.42)	-0.7 (-1.7 to 0.3)	.229	-0.24 (-0.73 to 0.24)	-0.2 (-1.2 to 0.7)	.807	-0.09 (-0.56 to 0.39)
	RT	8 ± 2.5	6.1 ± 2.7	5.7 ± 2.7	6.4 ± 2.6	-1.3 (-1.9 to -0.6)	<.001 *	-0.45 (-1 to 0.1)	54	-0.3 (-1 to 0.4)	.459	-0.09 (-0.77 to 0.58)	36	0.3 (-0.4 to 1)	.376	0.11 (-0.52 to 0.74)	41	RT vs. UC	0.2 (-0.6 to 1.1)	.813	0.08 (-0.3 to 0.46)	-0.5 (-1.4 to 0.4)	.425	-0.17 (-0.63 to 0.29)	-0.1 (-0.9 to 0.8)	.968	-0.03 (-0.47 to 0.41)
	UC	7.4 ± 2.9	5.4 ± 2.4	6.2 ± 2.8	5.9 ± 2.7	-1.5 (-2.2 to -0.8)	<.001 *	-0.53 (-1.09 to 0.03)	53	0.2 (-0.5 to 1)	.58	0.07 (-0.58 to 0.73)	38	0.4 (-0.3 to 1.1)	.271	0.14 (-0.5 to 0.79)	39	SMT vs. RT	-0.2 (-1.1 to 0.8)	.913	-0.06 (-0.45 to 0.34)	-0.2 (-1.2 to 0.8)	.866	-0.08 (-0.57 to 0.42)	-0.2 (-1.1 to 0.8)	.912	-0.06 (-0.52 to 0.41)
SNAP [mV]	SMT	10.8 ± 4.3	7.6 ± 3.9	7.2 ± 3.6	8 ± 3.8	-3.2 (-4.5 to -1.8)	<.001 *	-0.7 (-1.33 to -0.07)	43	-0.4 (-1.9 to 1.2)	.644	-0.08 (-0.85 to 0.69)	28	0.2 (-1.3 to 1.7)	.774	0.05 (-0.68 to 0.78)	31	SMT vs. UC	-0.6 (-2.3 to 1)	.612	-0.14 (-0.55 to 0.26)	-1 (-2.8 to 0.9)	.427	-0.21 (-0.71 to 0.28)	-0.9 (-2.8 to 0.9)	.461	-0.21 (-0.69 to 0.27)
	RT	10.6 ± 4.3	8.1 ± 4.4	8.4 ± 4.1	8.2 ± 4.5	-2.5 (-3.6 to -1.3)	<.001 *	-0.54 (-1.11 to 0.03)	51	0.2 (-1 to 1.5)	.701	0.05 (-0.64 to 0.75)	34	0.6 (-0.8 to 2)	.402	0.13 (-0.52 to 0.78)	39	RT vs. UC	0.1 (-1.5 to 1.6)	.996	0.01 (-0.38 to 0.4)	-0.4 (-2 to 1.3)	.848	-0.08 (-0.55 to 0.39)	-0.6 (-2.3 to 1.1)	.709	-0.12 (-0.58 to 0.33)
	UC	11.3 ± 5	8.2 ± 5.1	8.9 ± 5.1	9.2 ± 5.5	-2.5 (-3.8 to -1.3)	<.001 *	-0.55 (-1.11 to 0.01)	53	0.6 (-0.7 to 2)	.362	0.14 (-0.52 to 0.79)	38	1.2 (-0.3 to 2.6)	.118	0.25 (-0.4 to 0.91)	38	SMT vs. RT	-0.7 (-2.3 to 0.9)	.562	-0.16 (-0.56 to 0.25)	-0.6 (-2.4 to 1.2)	.721	-0.13 (-0.64 to 0.38)	-0.4 (-2.2 to 1.5)	.882	-0.08 (-0.56 to 0.39)
NCV (peroneal) [m/s]	SMT	48 ± 3.7	46.8 ± 3.7	46.1 ± 4.3	46.3 ± 4.1	-2.3 (-3.5 to -1.1)	<.001 *	-0.62 (-1.26 to 0.01)	42	-1.2 (-2.8 to 0.3)	.124	-0.33 (-1.12 to 0.46)	27	-1.1 (-2.4 to 0.2)	.09	-0.3 (-1.06 to 0.46)	29	SMT vs. UC	-0.2 (-1.6 to 1.2)	.943	-0.05 (-0.46 to 0.35)	-1.4 (-3.3 to 0.5)	.191	-0.37 (-0.87 to 0.12)	-0.7 (-2.2 to 0.9)	.551	-0.18 (-0.67 to 0.3)
	RT	48.8 ± 3.6	46.9 ± 4.1	48.2 ± 4.2	47.9 ± 3.8	-2.2 (-3.2 to -1.2)	<.001 *	-0.59 (-1.16 to -0.02)	52	0.9 (-0.4 to 2.2)	.178	0.24 (-0.46 to 0.94)	34	-0.1 (-1.3 to 1)	.836	-0.03 (-0.68 to 0.61)	39	RT vs. UC	-0.1 (-1.4 to 1.2)	.988	-0.02 (-0.41 to 0.36)	0.7 (-0.9 to 2.4)	.555	0.2 (-0.27 to 0.67)	0.3 (-1.1 to 1.7)	.851	0.09 (-0.36 to 0.54)
	UC	48.7 ± 3.8	47.2 ± 4.4	47.3 ± 4.4	47.3 ± 3.8	-2.1 (-3.2 to -1)	<.001 *	-0.57 (-1.13 to -0.01)	53	0.2 (-1.2 to 1.5)	.817	0.04 (-0.61 to 0.7)	38	-0.4 (-1.6 to 0.7)	.464	-0.12 (-0.76 to 0.53)	39	SMT vs. RT	-0.1 (-1.5 to 1.3)	.981	-0.03 (-0.44 to 0.38)	-2.1 (-4 to -0.2)	.023 *	-0.57 (-1.09 to -0.05)	-1 (-2.6 to 0.6)	.285	-0.27 (-0.76 to 0.21)
NCV (sural) [m/s]	SMT	48.4 ± 5	46.4 ± 4.8	46.8 ± 4.7	45.8 ± 5.2	-3.1 (-5.2 to -0.9)	.005 *	-0.56 (-1.19 to 0.06)	43	0.3 (-2.1 to 2.6)	.824	0.05 (-0.74 to 0.83)	27	-1.1 (-3.1 to 0.9)	.271	-0.2 (-0.95 to 0.54)	30	SMT vs. UC	0 (-2.7 to 2.6)	.999	-0.01 (-0.42 to 0.4)	1.5 (-1.3 to 4.3)	.415	0.28 (-0.23 to 0.78)	0 (-2.5 to 2.5)	1	0 (-0.48 to 0.49)
	RT	48 ± 4.7	45.9 ± 5.9	45.8 ± 6.1	45.6 ± 4.8	-3.1 (-5 to -1.2)	.001 *	-0.57 (-1.15 to 0.01)	50	-0.5 (-2.5 to 1.5)	.616	-0.09 (-0.8 to 0.61)	33	-1.4 (-3.2 to 0.5)	.143	-0.25 (-0.92 to 0.41)	37	RT vs. UC	-0.1 (-2.6 to 2.4)	.997	-0.01 (-0.41 to 0.38)	0.7 (-1.8 to 3.3)	.776	0.13 (-0.34 to 0.61)	-0.2 (-2.5 to 2)	.965	-0.04 (-0.5 to 0.41)
	UC	48.4 ± 6.5	46.3 ± 5.3	45.3 ± 3.6	46.1 ± 3.9	-3 (-5.1 to -1)	.004 *	-0.55 (-1.12 to 0.01)	52	-1.2 (-3.4 to 0.9)	.256	-0.23 (-0.89 to 0.44)	37	-1.1 (-3.1 to 0.8)	.243	-0.21 (-0.87 to 0.45)	38	SMT vs. RT	0 (-2.6 to 2.7)	1	0 (-0.41 to 0.42)	0.8 (-2.1 to 3.6)	.796	0.14 (-0.38 to 0.66)	0.3 (-2.2 to 2.8)	.964	0.05 (-0.44 to 0.54)
Patient reported CIPN symptoms [EORTC CIPN20]
total score [15 items]	SMT	1.9 ± 4	14.2 ± 14.5	15.2 ± 19.1	12.1 ± 13.5	9.8 (3.7 to 16)	.002 *	2.11 (1.37 to 2.85)	46	0.1 (-4.8 to 5)	.962	0.03 (-0.62 to 0.67)	39	-5.2 (-9.9 to -0.4)	.032 *	-1.11 (-1.79 to -0.44)	41	SMT vs. UC	2.2 (-5.2 to 9.5)	.761	-0.47 (-0.87 to -0.07)	-0.8 (-6.5 to 5)	.948	0.16 (-0.26 to 0.59)	-2.3 (-8.1 to 3.4)	.6	0.5 (0.07 to 0.93)
	RT	2.2 ± 3.5	15.4 ± 17.9	14.4 ± 16.3	12.1 ± 14.3	10.4 (5.1 to 15.7)	<.001 *	2.23 (1.54 to 2.92)	54	-0.6 (-4.7 to 3.5)	.773	-0.13 (-0.69 to 0.44)	50	-4.3 (-8.3 to -0.2)	.038 *	-0.91 (-1.5 to -0.32)	51	RT vs. UC	2.7 (-4.3 to 9.7)	.624	-0.59 (-0.98 to -0.2)	-1.5 (-6.9 to 3.9)	.793	0.32 (-0.09 to 0.72)	-1.4 (-6.8 to 4)	.809	0.3 (-0.1 to 0.7)
	UC	3.6 ± 5.9	14.3 ± 15.3	14.8 ± 18.7	13.3 ± 17.2	7.7 (2 to 13.4)	.009 *	1.64 (1.01 to 2.27)	54	0.9 (-3.5 to 5.3)	.695	0.19 (-0.39 to 0.77)	48	-2.9 (-7.3 to 1.6)	.207	-0.61 (-1.21 to -0.01)	47	SMT vs. RT	-0.6 (-7.9 to 6.8)	.983	0.12 (-0.28 to 0.52)	0.7 (-5.1 to 6.5)	.954	-0.15 (-0.57 to 0.27)	-0.9 (-6.6 to 4.7)	.918	0.2 (-0.21 to 0.61)
sensory symptoms	SMT	2.3 ± 3.4	16.6 ± 16.4	15.4 ± 18.4	14 ± 16.7	11.8 (4.6 to 19.1)	.002 *	2.63 (1.82 to 3.43)	46	-3.9 (-9.6 to 1.8)	.18	-0.86 (-1.54 to -0.19)	39	-5.6 (-11.2 to -0.1)	.047 *	-1.24 (-1.92 to -0.57)	42	SMT vs. UC	1 (-7.7 to 9.7)	.961	-0.22 (-0.61 to 0.18)	-1.1 (-7.8 to 5.6)	.923	0.24 (-0.19 to 0.67)	-0.3 (-7 to 6.4)	.994	0.07 (-0.35 to 0.49)
	RT	2 ± 3	18.8 ± 19.4	16.4 ± 18.8	14 ± 16.5	13.8 (7.5 to 20.1)	<.001 *	3.07 (2.26 to 3.87)	54	-3.4 (-8.1 to 1.4)	.161	-0.75 (-1.33 to -0.16)	50	-5.5 (-10.2 to -0.8)	.022 *	-1.22 (-1.83 to -0.61)	51	RT vs. UC	3 (-5.4 to 11.3)	.678	-0.66 (-1.05 to -0.26)	-0.6 (-6.8 to 5.7)	.975	0.13 (-0.28 to 0.53)	-0.2 (-6.5 to 6.1)	.997	0.05 (-0.35 to 0.45)
	UC	3.5 ± 6.2	17.4 ± 18.9	16.3 ± 20	14.1 ± 17.9	10.9 (4.1 to 17.7)	.002 *	2.41 (1.7 to 3.12)	54	-2.8 (-7.9 to 2.3)	.282	-0.62 (-1.21 to -0.03)	48	-5.3 (-10.5 to -0.1)	.046 *	-1.18 (-1.81 to -0.54)	47	SMT vs. RT	-2 (-10.7 to 6.7)	.853	0.44 (0.04 to 0.84)	-0.5 (-7.2 to 6.2)	.982	0.11 (-0.31 to 0.53)	-0.1 (-6.7 to 6.5)	.999	0.02 (-0.39 to 0.43)
motor symptoms	SMT	2.6 ± 5.6	11 ± 13.8	14.3 ± 20.3	8.7 ± 10.5	6 (0.8 to 11.3)	.024 *	0.99 (0.36 to 1.61)	46	4.1 (-1.2 to 9.3)	.127	0.67 (0 to 1.33)	39	-4.3 (-8.9 to 0.3)	.065	-0.7 (-1.35 to -0.06)	41	SMT vs. UC	3.4 (-2.9 to 9.6)	.412	-0.55 (-0.95 to -0.15)	-0.8 (-7 to 5.4)	.951	0.13 (-0.3 to 0.56)	-5 (-10.6 to 0.5)	.086	0.82 (0.38 to 1.26)
	RT	3.5 ± 5.9	10.8 ± 15.5	11.5 ± 14.5	9.6 ± 13.8	4.8 (0.2 to 9.3)	.04 *	0.78 (0.21 to 1.34)	54	3 (-1.4 to 7.3)	.184	0.48 (-0.09 to 1.06)	50	-1.5 (-5.3 to 2.4)	.459	-0.24 (-0.8 to 0.32)	51	RT vs. UC	2.1 (-3.9 to 8)	.684	-0.34 (-0.73 to 0.04)	-1.9 (-7.7 to 3.9)	.711	0.31 (-0.09 to 0.72)	-2.2 (-7.4 to 3)	.585	0.36 (-0.05 to 0.76)
	UC	4.4 ± 6.7	9.7 ± 13.8	12.5 ± 19	11.4 ± 17.9	2.7 (-2.2 to 7.5)	.279	0.44 (-0.11 to 0.99)	54	4.9 (0.1 to 9.6)	.045 *	0.8 (0.2 to 1.4)	48	0.7 (-3.6 to 5)	.745	0.12 (-0.47 to 0.71)	46	SMT vs. RT	1.3 (-5 to 7.6)	.88	-0.21 (-0.61 to 0.19)	1.1 (-5.1 to 7.3)	.903	-0.18 (-0.61 to 0.24)	-2.8 (-8.3 to 2.6)	.431	0.47 (0.05 to 0.88)
autonomic symptoms	SMT	6.3 ± 11.7	13.4 ± 20.1	17.5 ± 23.6	15.5 ± 22.8	4.6 (-2.2 to 11.5)	.184	0.39 (-0.21 to 1)	45	6.8 (-0.7 to 14.4)	.076	0.58 (-0.08 to 1.24)	39	1.5 (-5.2 to 8.1)	.666	0.12 (-0.5 to 0.74)	42	SMT vs. UC	3.6 (-4.6 to 11.8)	.56	-0.3 (-0.7 to 0.1)	1.3 (-7.6 to 10.3)	.934	-0.11 (-0.54 to 0.32)	1.3 (-6.8 to 9.3)	.929	-0.11 (-0.53 to 0.31)
	RT	4.5 ± 9.3	12.8 ± 17.7	14 ± 20.3	11.1 ± 14.8	3.9 (-2.1 to 9.8)	.199	0.33 (-0.22 to 0.88)	54	5.5 (-0.8 to 11.8)	.087	0.46 (-0.11 to 1.04)	50	-0.8 (-6.4 to 4.9)	.79	-0.06 (-0.63 to 0.5)	51	RT vs. UC	2.8 (-5 to 10.6)	.67	-0.24 (-0.62 to 0.14)	0 (-8.3 to 8.3)	1	0 (-0.4 to 0.4)	-1 (-8.6 to 6.6)	.95	0.08 (-0.32 to 0.48)
	UC	7.6 ± 13.9	11.6 ± 18	12.8 ± 18.1	11.7 ± 17.3	1.1 (-5.3 to 7.4)	.742	0.09 (-0.45 to 0.63)	54	5.5 (-1.4 to 12.4)	.12	0.46 (-0.13 to 1.06)	47	0.2 (-6.1 to 6.5)	.948	0.02 (-0.57 to 0.6)	47	SMT vs. RT	0.7 (-7.5 to 9)	.975	-0.06 (-0.46 to 0.33)	1.3 (-7.6 to 10.2)	.933	-0.11 (-0.53 to 0.31)	2.2 (-5.7 to 10.1)	.783	-0.19 (-0.6 to 0.22)
sensory sympoms feet	SMT	2 ± 4.9	17.5 ± 18	18.8 ± 22.4	14.4 ± 18.2	9.5 (1.6 to 17.3)	.019 *	1.46 (0.79 to 2.12)	46	1.1 (-5.4 to 7.5)	.747	0.16 (-0.48 to 0.81)	39	-5.1 (-11.8 to 1.6)	.138	-0.78 (-1.42 to -0.14)	42	SMT vs. UC	-1.5 (-10.9 to 7.9)	.925	0.23 (-0.17 to 0.63)	0.4 (-7.2 to 7.9)	.993	-0.05 (-0.48 to 0.37)	-1.5 (-9.6 to 6.5)	.894	0.24 (-0.19 to 0.66)
	RT	1.4 ± 3.3	19.4 ± 21.1	18.8 ± 22.2	17.1 ± 20.2	11.9 (5 to 18.7)	.001 *	1.83 (1.18 to 2.48)	54	0.8 (-4.6 to 6.1)	.777	0.12 (-0.45 to 0.68)	50	-2.5 (-8.2 to 3.1)	.38	-0.39 (-0.95 to 0.18)	51	RT vs. UC	0.9 (-8.2 to 10)	.971	-0.14 (-0.52 to 0.24)	0.1 (-7 to 7.1)	1	-0.01 (-0.41 to 0.39)	1 (-6.5 to 8.5)	.945	-0.16 (-0.56 to 0.24)
	UC	4.2 ± 9.3	21.5 ± 21.7	21 ± 23.4	18.4 ± 23.1	11 (3.6 to 18.3)	.004 *	1.69 (1.06 to 2.32)	54	0.7 (-5.1 to 6.5)	.811	0.11 (-0.47 to 0.69)	48	-3.5 (-9.8 to 2.7)	.265	-0.55 (-1.14 to 0.05)	47	SMT vs. RT	-2.4 (-11.8 to 7)	.819	0.37 (-0.03 to 0.77)	0.3 (-7.3 to 7.8)	.996	-0.04 (-0.46 to 0.38)	-2.5 (-10.4 to 5.3)	.724	0.39 (-0.02 to 0.81)
motor sympoms feet	SMT	2.9 ± 6.3	10.4 ± 13.7	14.7 ± 21.6	8.5 ± 12.7	4.8 (-1 to 10.7)	.102	0.58 (-0.03 to 1.18)	46	5.1 (-1.9 to 12)	.154	0.6 (-0.06 to 1.26)	39	-3.8 (-9.6 to 2)	.199	-0.45 (-1.09 to 0.18)	41	SMT vs. UC	1.4 (-5.6 to 8.4)	.885	-0.17 (-0.56 to 0.23)	0.4 (-7.8 to 8.6)	.994	-0.04 (-0.47 to 0.38)	-5.3 (-12.3 to 1.8)	.18	0.63 (0.2 to 1.06)
	RT	2.8 ± 4.9	12.3 ± 15.8	12.9 ± 17.7	11.5 ± 15.4	6.6 (1.6 to 11.7)	.011 *	0.79 (0.23 to 1.35)	54	3.4 (-2.4 to 9.1)	.253	0.4 (-0.17 to 0.97)	50	-0.8 (-5.7 to 4.1)	.75	-0.09 (-0.65 to 0.47)	51	RT vs. UC	3.2 (-3.5 to 9.9)	.499	-0.38 (-0.76 to 0.01)	-1.3 (-9 to 6.3)	.91	0.16 (-0.24 to 0.56)	-2.3 (-8.9 to 4.3)	.691	0.27 (-0.13 to 0.67)
	UC	6.1 ± 11.9	12.3 ± 18.2	14.2 ± 24	13.4 ± 23	3.5 (-2 to 8.9)	.214	0.41 (-0.14 to 0.96)	54	4.7 (-1.6 to 11)	.142	0.56 (-0.03 to 1.15)	48	1.5 (-4 to 6.9)	.591	0.18 (-0.41 to 0.76)	47	SMT vs. RT	-1.8 (-8.8 to 5.2)	.815	0.21 (-0.18 to 0.61)	1.7 (-6.5 to 9.9)	.875	-0.2 (-0.62 to 0.22)	-3 (-9.9 to 3.9)	.557	0.36 (-0.06 to 0.78)
sympoms hands	SMT	2 ± 5.1	15.4 ± 16.2	15 ± 19.8	13 ± 14.4	12.5 (5.7 to 19.2)	<.001 *	1.89 (1.18 to 2.6)	46	-2.4 (-7.9 to 3)	.382	-0.37 (-1.02 to 0.28)	39	-5.9 (-11 to -0.9)	.021 *	-0.9 (-1.56 to -0.24)	41	SMT vs. UC	4.6 (-3.5 to 12.6)	.373	-0.69 (-1.1 to -0.28)	-1.5 (-8 to 4.9)	.841	0.23 (-0.19 to 0.66)	-1.1 (-7.3 to 5)	.902	0.17 (-0.25 to 0.59)
	RT	3.2 ± 6.3	15.6 ± 19.9	14.2 ± 16.4	11.1 ± 16	11.1 (5.3 to 17)	<.001 *	1.68 (1.05 to 2.32)	54	-2.1 (-6.7 to 2.4)	.352	-0.32 (-0.89 to 0.25)	50	-6.1 (-10.3 to -1.8)	.005 *	-0.92 (-1.51 to -0.33)	51	RT vs. UC	3.2 (-4.4 to 10.9)	.582	-0.49 (-0.87 to -0.1)	-1.3 (-7.3 to 4.8)	.874	0.19 (-0.21 to 0.59)	-1.3 (-7 to 4.4)	.859	0.19 (-0.21 to 0.59)
	UC	3.5 ± 8	12.8 ± 15.3	13.1 ± 19.6	11.7 ± 14.6	7.9 (1.6 to 14.2)	.014 *	1.2 (0.61 to 1.79)	54	-0.9 (-5.8 to 4)	.724	-0.13 (-0.71 to 0.45)	48	-4.8 (-9.5 to -0.1)	.045 *	-0.73 (-1.33 to -0.13)	47	SMT vs. RT	1.3 (-6.7 to 9.4)	.918	-0.2 (-0.6 to 0.19)	-0.3 (-6.7 to 6.1)	.994	0.04 (-0.38 to 0.46)	0.1 (-5.8 to 6.1)	.998	-0.02 (-0.44 to 0.39)
Functional assessments
- BPEC [COP mean velocity, mm/s]	SMT	9.1 ± 3.1	12.3 ± 4.1	16.4 ± 31.3	13.1 ± 21.9	2 (0.4 to 3.7)	.015 *	0.31 (-0.29 to 0.91)	45	-1.2 (-3.5 to 1.1)	.295	-0.19 (-0.94 to 0.57)	29	-2.6 (-3.9 to -1.4)	<.001 *	-0.4 (-1.13 to 0.32)	32	SMT vs. UC	0 (-1.9 to 2)	1	0 (-0.4 to 0.39)	-0.4 (-3.1 to 2.3)	.931	0.06 (-0.42 to 0.55)	-1.2 (-2.7 to 0.3)	.158	0.18 (-0.29 to 0.66)
	RT	10.6 ± 9.6	13.8 ± 10.8	11.8 ± 6.1	10.6 ± 5.4	1.9 (0.5 to 3.4)	.008 *	0.3 (-0.25 to 0.84)	54	-1.7 (-3.7 to 0.2)	.076	-0.26 (-0.93 to 0.4)	37	-2.3 (-3.5 to -1.2)	<.001 *	-0.36 (-0.97 to 0.26)	43	RT vs. UC	-0.1 (-1.9 to 1.8)	.996	0.01 (-0.37 to 0.39)	-0.9 (-3.4 to 1.6)	.649	0.14 (-0.32 to 0.6)	-0.9 (-2.3 to 0.5)	.276	0.14 (-0.3 to 0.58)
	UC	10 ± 4.8	13.4 ± 6.4	12 ± 7.4	11.6 ± 5.7	2 (0.5 to 3.5)	.01 *	0.31 (-0.24 to 0.85)	54	-0.8 (-2.9 to 1.2)	.432	-0.12 (-0.77 to 0.52)	39	-1.4 (-2.6 to -0.2)	.019 *	-0.22 (-0.87 to 0.43)	39	SMT vs. RT	0.1 (-1.9 to 2.1)	.994	-0.01 (-0.41 to 0.39)	0.5 (-2.2 to 3.2)	.895	-0.08 (-0.57 to 0.41)	-0.3 (-1.8 to 1.2)	.886	0.05 (-0.41 to 0.5)
- MPEO [mean time, s]	SMT	26.7 ± 8.2	26.9 ± 7.9	26.9 ± 8.2	28.4 ± 5.2	-0.8 (-2.6 to 0.9)	.352	-0.1 (-0.69 to 0.49)	46	-0.1 (-2.5 to 2.2)	.914	-0.02 (-0.74 to 0.71)	31	-2.1 (-4.7 to 0.5)	.115	-0.26 (-0.99 to 0.48)	31	SMT vs. UC	2.2 (0 to 4.3)	.045 *	0.27 (-0.13 to 0.66)	-0.5 (-3.3 to 2.3)	.9	-0.06 (-0.54 to 0.42)	-1.2 (-4.3 to 1.8)	.588	-0.15 (-0.63 to 0.33)
	RT	25.2 ± 8.5	25.6 ± 7.7	24.5 ± 8.3	24.8 ± 8.7	-0.7 (-2.3 to 0.9)	.376	-0.09 (-0.64 to 0.47)	52	-1.7 (-3.7 to 0.4)	.107	-0.2 (-0.88 to 0.47)	36	-2 (-4.5 to 0.5)	.123	-0.24 (-0.88 to 0.4)	40	RT vs. UC	2.3 (0.3 to 4.4)	.023 *	0.28 (-0.1 to 0.67)	-2.1 (-4.7 to 0.6)	.159	-0.25 (-0.72 to 0.21)	-1.1 (-3.8 to 1.6)	.591	-0.14 (-0.59 to 0.32)
	UC	26.5 ± 7.9	23.6 ± 9.5	25.7 ± 8	25.6 ± 8	-3 (-4.7 to -1.3)	.001 *	-0.37 (-0.92 to 0.18)	54	0.4 (-1.8 to 2.6)	.722	0.05 (-0.61 to 0.7)	38	-0.9 (-3.4 to 1.7)	.506	-0.1 (-0.76 to 0.55)	38	SMT vs. RT	-0.1 (-2.3 to 2)	.988	-0.02 (-0.42 to 0.38)	1.5 (-1.3 to 4.4)	.403	0.19 (-0.3 to 0.68)	-0.1 (-3.1 to 2.8)	.993	-0.02 (-0.49 to 0.45)
Strength, knee extension [Nm]	SMT	155.8 ± 39	150.8 ± 34.3	145 ± 31.2	157.3 ± 30.7	-0.7 (-10.7 to 9.3)	.89	-0.02 (-0.66 to 0.63)	39	-11.9 (-27 to 3.2)	.119	-0.33 (-1.29 to 0.63)	19	6.6 (-7.1 to 20.2)	.339	0.18 (-0.75 to 1.11)	20	SMT vs. UC	10.5 (-1.3 to 22.2)	.091	0.29 (-0.14 to 0.71)	-2.3 (-16 to 11.4)	.913	-0.06 (-0.66 to 0.53)	-2 (-17 to 12.9)	.943	-0.06 (-0.64 to 0.53)
	RT	150.6 ± 34.9	144.9 ± 32.8	137.8 ± 32.3	145.8 ± 33.2	-0.1 (-8.4 to 8.2)	.989	0 (-0.57 to 0.56)	50	-17.7 (-30.4 to -4.9)	.008 *	-0.48 (-1.28 to 0.31)	27	4.5 (-7.2 to 16.3)	.443	0.12 (-0.59 to 0.84)	32	RT vs. UC	11.1 (0.2 to 22)	.045 *	0.3 (-0.1 to 0.7)	-8 (-20.4 to 4.3)	.268	-0.22 (-0.77 to 0.33)	-4.1 (-16.9 to 8.7)	.727	-0.11 (-0.63 to 0.41)
	UC	148.5 ± 36.3	134 ± 36.4	132.1 ± 32.8	144.1 ± 23	-11.2 (-20.3 to -2.1)	.016 *	-0.31 (-0.88 to 0.27)	49	-9.6 (-22.7 to 3.4)	.146	-0.26 (-1.07 to 0.54)	26	8.6 (-3.4 to 20.6)	.157	0.24 (-0.55 to 1.02)	27	SMT vs. RT	-0.6 (-12.4 to 11.1)	.991	-0.02 (-0.44 to 0.4)	5.7 (-7.4 to 18.9)	.553	0.16 (-0.44 to 0.75)	2 (-12.3 to 16.4)	.938	0.06 (-0.5 to 0.61)
Patient reported outcomes
FES-I [sum score]	SMT	17.5 ± 2.5	18.8 ± 3.6	20.9 ± 7.4	19.3 ± 5.6	1.1 (-1 to 3.3)	.301	0.3 (-0.3 to 0.89)	46	2.9 (0.7 to 5.2)	.011 *	0.77 (0.1 to 1.44)	39	0.6 (-1.4 to 2.5)	.566	0.15 (-0.48 to 0.77)	42	SMT vs. UC	-1.1 (-3.5 to 1.4)	.557	0.27 (-0.13 to 0.67)	1.2 (-1.4 to 3.9)	.527	-0.32 (-0.74 to 0.11)	0.3 (-2 to 2.6)	.955	-0.07 (-0.49 to 0.35)
	RT	17.7 ± 3.2	19.7 ± 5.4	19.9 ± 6.2	19.5 ± 5.5	1.5 (-0.3 to 3.3)	.104	0.4 (-0.16 to 0.95)	53	1.3 (-0.6 to 3.2)	.17	0.34 (-0.24 to 0.92)	49	0.2 (-1.4 to 1.9)	.776	0.06 (-0.51 to 0.63)	50	RT vs. UC	-0.7 (-3 to 1.7)	.778	0.17 (-0.21 to 0.56)	-0.4 (-2.9 to 2)	.907	0.11 (-0.29 to 0.51)	0 (-2.2 to 2.1)	.999	0.01 (-0.39 to 0.41)
	UC	18.3 ± 5.2	20.7 ± 8.3	21.1 ± 8.8	20.4 ± 7.9	2.2 (0.1 to 4.2)	.037 *	0.57 (0.01 to 1.13)	53	1.7 (-0.3 to 3.7)	.089	0.45 (-0.13 to 1.03)	49	0.3 (-1.5 to 2.1)	.761	0.07 (-0.51 to 0.66)	47	SMT vs. RT	-0.4 (-2.8 to 2.1)	.927	0.1 (-0.3 to 0.5)	1.6 (-1 to 4.3)	.311	-0.43 (-0.86 to 0)	0.3 (-1.9 to 2.6)	.939	-0.08 (-0.5 to 0.33)
EORTC QLQ C30
- Physical Functioning	SMT	88.7 ± 15.8	77.4 ± 21.2	81 ± 22.3	84.7 ± 17.6	-8.3 (-16 to -0.6)	.036 *	-0.56 (-1.17 to 0.04)	46	0.2 (-7.2 to 7.6)	.964	0.01 (-0.63 to 0.66)	39	5.6 (-0.5 to 11.7)	.071	0.38 (-0.24 to 1.01)	42	SMT vs. UC	-1.3 (-10.5 to 7.8)	.936	-0.09 (-0.49 to 0.3)	1.7 (-7 to 10.4)	.891	0.12 (-0.31 to 0.54)	0.4 (-7 to 7.7)	.993	0.02 (-0.4 to 0.44)
	RT	89.8 ± 12.8	77.7 ± 21	79.3 ± 18.4	84.2 ± 16.2	-8.8 (-15.5 to -2.1)	.01 *	-0.6 (-1.16 to -0.05)	54	-2 (-8.1 to 4.2)	.529	-0.13 (-0.7 to 0.43)	50	4.9 (-0.3 to 10)	.063	0.33 (-0.22 to 0.89)	52	RT vs. UC	-1.9 (-10.6 to 6.9)	.867	-0.13 (-0.51 to 0.25)	-0.4 (-8.5 to 7.6)	.991	-0.03 (-0.43 to 0.37)	-0.3 (-7.2 to 6.5)	.992	-0.02 (-0.42 to 0.37)
	UC	87.8 ± 15.5	78.8 ± 22.2	79.7 ± 22.6	84.8 ± 19.3	-6.9 (-14.1 to 0.2)	.058	-0.47 (-1.02 to 0.08)	54	-1.5 (-8.2 to 5.1)	.652	-0.1 (-0.68 to 0.47)	48	5.2 (-0.5 to 10.9)	.072	0.36 (-0.23 to 0.95)	47	SMT vs. RT	0.5 (-8.7 to 9.8)	.989	0.04 (-0.36 to 0.43)	2.1 (-6.6 to 10.8)	.832	0.15 (-0.28 to 0.57)	0.7 (-6.5 to 7.9)	.971	0.05 (-0.36 to 0.46)
- Role Functioning	SMT	78.9 ± 26.5	67.4 ± 28.8	65.4 ± 31.9	74.8 ± 30.9	-0.8 (-12.1 to 10.6)	.894	-0.03 (-0.62 to 0.57)	46	-10.3 (-23.3 to 2.7)	.121	-0.35 (-1 to 0.3)	39	1.1 (-8.6 to 10.8)	.827	0.04 (-0.58 to 0.66)	42	SMT vs. UC	1.6 (-12 to 15.1)	.96	0.05 (-0.34 to 0.45)	-2.4 (-17.6 to 12.9)	.928	-0.08 (-0.51 to 0.35)	-1 (-12.7 to 10.7)	.978	-0.03 (-0.45 to 0.39)
	RT	79.7 ± 27.7	66.7 ± 28.1	68.3 ± 31.8	78.2 ± 24.4	-2.3 (-12.2 to 7.5)	.64	-0.08 (-0.62 to 0.46)	54	-5.4 (-16.1 to 5.4)	.324	-0.18 (-0.75 to 0.39)	50	5.8 (-2.5 to 14)	.168	0.19 (-0.36 to 0.75)	52	RT vs. UC	0 (-13 to 13)	1	0 (-0.38 to 0.38)	2.5 (-11.6 to 16.6)	.905	0.09 (-0.31 to 0.49)	3.7 (-7.2 to 14.6)	.701	0.12 (-0.27 to 0.52)
	UC	73.6 ± 33.9	64.3 ± 32.6	65.6 ± 35.8	74.8 ± 28	-2.3 (-12.9 to 8.3)	.666	-0.08 (-0.62 to 0.47)	54	-7.9 (-19.5 to 3.7)	.181	-0.27 (-0.85 to 0.31)	48	2.1 (-7 to 11.2)	.654	0.07 (-0.51 to 0.65)	47	SMT vs. RT	1.6 (-12 to 15.2)	.959	0.05 (-0.34 to 0.45)	-4.9 (-20.1 to 10.3)	.726	-0.17 (-0.59 to 0.26)	-4.7 (-16.1 to 6.7)	.594	-0.16 (-0.57 to 0.25)
- Emotional Functioning	SMT	54.6 ± 22.3	67 ± 27.7	68 ± 28.7	72.1 ± 27.6	10.7 (2 to 19.5)	.017 *	0.45 (-0.15 to 1.04)	46	4.5 (-5.5 to 14.5)	.375	0.19 (-0.45 to 0.83)	40	8 (-0.9 to 17)	.079	0.33 (-0.29 to 0.96)	42	SMT vs. UC	-1.9 (-12.4 to 8.5)	.902	-0.08 (-0.48 to 0.32)	0.3 (-11.6 to 12.2)	.998	0.01 (-0.41 to 0.44)	0.2 (-10.7 to 11)	.999	0.01 (-0.41 to 0.43)
	RT	57.4 ± 23.3	71.3 ± 22.2	70.2 ± 27.2	69.8 ± 27.1	14.8 (7.2 to 22.5)	<.001 *	0.62 (0.06 to 1.17)	54	2.4 (-6 to 10.7)	.573	0.1 (-0.47 to 0.67)	50	2 (-5.6 to 9.6)	.596	0.08 (-0.47 to 0.64)	52	RT vs. UC	2.2 (-7.8 to 12.2)	.862	0.09 (-0.29 to 0.47)	-1.9 (-13 to 9.3)	.917	-0.08 (-0.48 to 0.33)	-5.8 (-16 to 4.4)	.367	-0.24 (-0.64 to 0.16)
	UC	53.4 ± 26.4	67.3 ± 25.8	69.5 ± 28	71.1 ± 26.7	12.7 (4.5 to 20.8)	.003 *	0.53 (-0.03 to 1.08)	54	4.2 (-4.9 to 13.4)	.358	0.18 (-0.41 to 0.76)	47	7.9 (-0.6 to 16.3)	.067	0.33 (-0.26 to 0.92)	47	SMT vs. RT	-4.1 (-14.6 to 6.4)	.625	-0.17 (-0.57 to 0.23)	2.1 (-9.7 to 14)	.905	0.09 (-0.33 to 0.51)	6 (-4.6 to 16.6)	.377	0.25 (-0.16 to 0.66)
- Cognitive Functioning	SMT	83.3 ± 22.6	75.7 ± 24.8	75.6 ± 29.1	79.5 ± 26.4	-10.8 (-18.8 to -2.8)	.009 *	-0.47 (-1.07 to 0.13)	46	0.8 (-8.6 to 10.1)	.873	0.03 (-0.6 to 0.67)	40	8.7 (0.5 to 16.9)	.038 *	0.38 (-0.25 to 1)	42	SMT vs. UC	-0.7 (-10.3 to 8.8)	.982	-0.03 (-0.43 to 0.36)	1 (-10 to 12.1)	.973	0.05 (-0.38 to 0.47)	2 (-7.9 to 12)	.877	0.09 (-0.33 to 0.51)
	RT	80.3 ± 20.3	75.6 ± 23.6	76.3 ± 24.8	74.7 ± 22.7	-6.9 (-13.8 to 0.1)	.054	-0.3 (-0.85 to 0.25)	54	0.8 (-7 to 8.5)	.849	0.03 (-0.53 to 0.6)	50	2.5 (-4.5 to 9.4)	.486	0.11 (-0.45 to 0.66)	52	RT vs. UC	3.2 (-5.9 to 12.3)	.688	0.14 (-0.24 to 0.52)	1 (-9.3 to 11.4)	.969	0.05 (-0.36 to 0.45)	-4.2 (-13.5 to 5.1)	.532	-0.18 (-0.58 to 0.22)
	UC	79.7 ± 26	74.1 ± 27.9	73.4 ± 28.4	76.2 ± 24.3	-10 (-17.5 to -2.6)	.009 *	-0.44 (-0.99 to 0.11)	54	-0.3 (-8.8 to 8.2)	.947	-0.01 (-0.6 to 0.57)	47	6.7 (-1.1 to 14.4)	.092	0.29 (-0.3 to 0.88)	47	SMT vs. RT	-3.9 (-13.5 to 5.7)	.6	-0.17 (-0.57 to 0.23)	0 (-11 to 11)	1	0 (-0.42 to 0.42)	6.2 (-3.4 to 15.9)	.28	0.27 (-0.14 to 0.68)
- Social Functioning	SMT	70.7 ± 28	60.9 ± 32.8	64.6 ± 33.6	76 ± 30.5	-10.6 (-20.5 to -0.7)	.035 *	-0.34 (-0.94 to 0.25)	46	7.2 (-3.9 to 18.4)	.2	0.23 (-0.41 to 0.87)	40	15.8 (5.9 to 25.8)	.002 *	0.51 (-0.12 to 1.14)	42	SMT vs. UC	-4.6 (-16.5 to 7.2)	.624	-0.15 (-0.55 to 0.25)	-0.7 (-13.9 to 12.6)	.993	-0.02 (-0.45 to 0.41)	3.1 (-9.1 to 15.2)	.821	0.1 (-0.32 to 0.52)
	RT	68.5 ± 32.2	64.9 ± 27.8	70 ± 29.4	76.6 ± 28.4	-4.2 (-12.8 to 4.4)	.334	-0.14 (-0.68 to 0.41)	54	7.9 (-1.4 to 17.1)	.095	0.25 (-0.32 to 0.82)	50	13.4 (4.9 to 21.8)	.002 *	0.43 (-0.13 to 0.99)	52	RT vs. UC	1.8 (-9.5 to 13.1)	.928	0.06 (-0.33 to 0.44)	0 (-12.4 to 12.4)	1	0 (-0.41 to 0.4)	0.6 (-10.7 to 11.9)	.991	0.02 (-0.38 to 0.42)
	UC	65.8 ± 33.2	62.1 ± 28.4	69.1 ± 33.3	74.1 ± 30.5	-6 (-15.2 to 3.3)	.203	-0.19 (-0.74 to 0.36)	53	7.9 (-2.3 to 18.1)	.126	0.25 (-0.34 to 0.85)	46	12.7 (3.3 to 22.2)	.008 *	0.41 (-0.19 to 1.01)	46	SMT vs. RT	-6.4 (-18.3 to 5.4)	.408	-0.21 (-0.6 to 0.19)	-0.6 (-13.7 to 12.5)	.993	-0.02 (-0.44 to 0.4)	2.5 (-9.3 to 14.2)	.873	0.08 (-0.33 to 0.49)
- Global health status / QoL	SMT	62.2 ± 19.5	58.2 ± 21.3	63.8 ± 23.1	72.1 ± 18.5	-4.4 (-12.4 to 3.6)	.282	-0.22 (-0.81 to 0.38)	46	2.9 (-5.4 to 11.2)	.491	0.14 (-0.49 to 0.78)	40	13.5 (5.9 to 21.1)	.001 *	0.67 (0.03 to 1.31)	42	SMT vs. UC	0.1 (-9.4 to 9.7)	.999	0.01 (-0.39 to 0.4)	1.8 (-8.1 to 11.6)	.905	0.09 (-0.34 to 0.51)	1.8 (-7.4 to 11)	.892	0.09 (-0.33 to 0.51)
	RT	60.8 ± 19.8	61.2 ± 20.3	65 ± 20.8	68.3 ± 19.3	0.1 (-6.8 to 7.1)	.97	0.01 (-0.54 to 0.55)	54	2.5 (-4.4 to 9.4)	.481	0.12 (-0.44 to 0.69)	50	7.9 (1.5 to 14.4)	.017 *	0.39 (-0.17 to 0.95)	52	RT vs. UC	4.6 (-4.5 to 13.8)	.452	0.23 (-0.15 to 0.61)	1.3 (-7.9 to 10.6)	.938	0.07 (-0.34 to 0.47)	-3.8 (-12.5 to 4.8)	.545	-0.19 (-0.59 to 0.21)
	UC	60 ± 21.4	56.4 ± 22.7	61.3 ± 21.1	70 ± 21.3	-4.5 (-12 to 3)	.234	-0.22 (-0.77 to 0.32)	54	1.1 (-6.4 to 8.7)	.766	0.06 (-0.53 to 0.64)	47	11.7 (4.6 to 18.9)	.001 *	0.58 (-0.01 to 1.18)	47	SMT vs. RT	-4.5 (-14.1 to 5.1)	.508	-0.22 (-0.62 to 0.17)	0.4 (-9.4 to 10.2)	.994	0.02 (-0.4 to 0.44)	5.6 (-3.4 to 14.6)	.309	0.28 (-0.13 to 0.69)
- Fatigue	SMT	30.8 ± 28.7	42 ± 30.2	41.7 ± 31.3	34.2 ± 27.7	8.6 (-0.8 to 18)	.071	0.32 (-0.28 to 0.91)	46	7.1 (-3 to 17.2)	.168	0.26 (-0.39 to 0.91)	39	-5.6 (-14.3 to 3.2)	.212	-0.2 (-0.83 to 0.42)	42	SMT vs. UC	-0.2 (-11.4 to 11)	.999	0.01 (-0.39 to 0.4)	2.8 (-9.2 to 14.7)	.845	-0.1 (-0.53 to 0.32)	1.4 (-9.2 to 12)	.945	-0.05 (-0.47 to 0.37)
	RT	31.6 ± 24	47.6 ± 27.3	38.8 ± 27.6	33.1 ± 24.1	12.9 (4.7 to 21)	.002 *	0.47 (-0.08 to 1.02)	54	-0.5 (-8.8 to 7.9)	.911	-0.02 (-0.58 to 0.55)	50	-10.2 (-17.7 to -2.8)	.007 *	-0.38 (-0.94 to 0.18)	52	RT vs. UC	4 (-6.7 to 14.7)	.653	-0.15 (-0.53 to 0.24)	-4.8 (-15.8 to 6.3)	.566	0.17 (-0.23 to 0.58)	-3.3 (-13.2 to 6.6)	.716	0.12 (-0.28 to 0.52)
	UC	34.9 ± 29.2	45.5 ± 29.7	41.3 ± 28.9	34 ± 29.5	8.9 (0.1 to 17.6)	.047 *	0.33 (-0.22 to 0.87)	54	4.3 (-4.8 to 13.4)	.352	0.16 (-0.42 to 0.74)	48	-7 (-15.2 to 1.2)	.095	-0.26 (-0.84 to 0.33)	47	SMT vs. RT	-4.2 (-15.5 to 7)	.649	0.15 (-0.24 to 0.55)	7.6 (-4.4 to 19.5)	.295	-0.28 (-0.7 to 0.15)	4.7 (-5.7 to 15.1)	.532	-0.17 (-0.58 to 0.24)
- Nausea / Vomiting	SMT	3.1 ± 8.8	4.3 ± 10.8	5.8 ± 11	3.1 ± 8.3	3.2 (-1.6 to 8)	.186	0.36 (-0.23 to 0.96)	46	-1.3 (-7.2 to 4.5)	.658	-0.15 (-0.79 to 0.5)	39	-3.5 (-7.5 to 0.5)	.083	-0.4 (-1.03 to 0.23)	42	SMT vs. UC	-1.9 (-7.6 to 3.8)	.722	0.21 (-0.19 to 0.61)	3.1 (-3.9 to 10)	.553	-0.35 (-0.77 to 0.08)	-0.8 (-5.7 to 4.1)	.918	0.09 (-0.33 to 0.51)
	RT	1.8 ± 6.1	10.4 ± 16.1	9 ± 20.5	3.8 ± 9.7	8.3 (4.1 to 12.4)	<.001 *	0.94 (0.37 to 1.51)	54	-1.1 (-6 to 3.8)	.66	-0.12 (-0.69 to 0.44)	50	-4.4 (-7.9 to -1)	.011 *	-0.5 (-1.07 to 0.06)	52	RT vs. UC	3.2 (-2.3 to 8.7)	.348	-0.37 (-0.75 to 0.02)	3.3 (-3.1 to 9.7)	.451	-0.37 (-0.77 to 0.03)	-1.7 (-6.2 to 2.8)	.637	0.2 (-0.2 to 0.59)
	UC	5.5 ± 10.7	8 ± 15.9	5.2 ± 9.8	5.7 ± 12.2	5.1 (0.6 to 9.6)	.028 *	0.57 (0.02 to 1.13)	54	-4.4 (-9.7 to 0.9)	.106	-0.49 (-1.08 to 0.09)	48	-2.7 (-6.5 to 1.1)	.158	-0.31 (-0.9 to 0.28)	47	SMT vs. RT	-5.1 (-10.8 to 0.6)	.092	0.58 (0.17 to 0.98)	-0.2 (-7.2 to 6.8)	.997	0.02 (-0.4 to 0.44)	0.9 (-3.9 to 5.7)	.893	-0.1 (-0.51 to 0.31)
- Pain	SMT	23.1 ± 26.7	26.8 ± 28	30.5 ± 33.1	21.7 ± 28.3	-0.1 (-10.3 to 10.1)	.983	0 (-0.59 to 0.59)	46	-1.4 (-13.6 to 10.8)	.817	-0.05 (-0.68 to 0.59)	40	-8.9 (-19.3 to 1.4)	.091	-0.28 (-0.91 to 0.34)	42	SMT vs. UC	4.5 (-7.6 to 16.6)	.655	-0.14 (-0.54 to 0.25)	-2 (-16.4 to 12.4)	.941	0.06 (-0.36 to 0.49)	-10.5 (-23.1 to 2)	.12	0.34 (-0.09 to 0.76)
	RT	29.7 ± 31.7	19.6 ± 24.4	30.3 ± 31	25 ± 27.1	-8.9 (-17.7 to -0.1)	.049 *	-0.28 (-0.83 to 0.26)	54	5.9 (-4.2 to 16.1)	.251	0.19 (-0.38 to 0.76)	50	0.2 (-8.6 to 9)	.961	0.01 (-0.55 to 0.56)	52	RT vs. UC	-4.2 (-15.8 to 7.3)	.658	0.14 (-0.25 to 0.52)	5.4 (-8.1 to 18.8)	.614	-0.17 (-0.57 to 0.23)	-1.4 (-13.1 to 10.4)	.959	0.04 (-0.35 to 0.44)
	UC	30.3 ± 34.9	24.4 ± 29.3	28.5 ± 32.4	30.1 ± 31	-4.6 (-14 to 4.8)	.335	-0.15 (-0.69 to 0.4)	54	0.6 (-10.4 to 11.6)	.918	0.02 (-0.56 to 0.6)	48	1.6 (-8.1 to 11.3)	.748	0.05 (-0.53 to 0.64)	47	SMT vs. RT	8.7 (-3.5 to 21)	.21	-0.28 (-0.68 to 0.12)	-7.4 (-21.8 to 7.1)	.45	0.23 (-0.18 to 0.65)	-9.2 (-21.5 to 3.2)	.187	0.29 (-0.12 to 0.7)
- Dyspnoea	SMT	12.8 ± 22.6	29 ± 27.8	25 ± 32.7	20.9 ± 29.1	10.1 (-1.2 to 21.5)	.08	0.43 (-0.18 to 1.03)	45	0.5 (-10.9 to 11.9)	.926	0.02 (-0.62 to 0.67)	39	-13.2 (-22.6 to -3.8)	.006 *	-0.56 (-1.19 to 0.08)	42	SMT vs. UC	-3.5 (-17 to 10)	.814	0.15 (-0.25 to 0.55)	1.5 (-11.9 to 15)	.961	-0.06 (-0.49 to 0.36)	1.9 (-9.5 to 13.2)	.922	-0.08 (-0.5 to 0.34)
	RT	17 ± 23.9	29.8 ± 28.2	19.3 ± 23.4	15.4 ± 19.2	8.5 (-1.3 to 18.4)	.09	0.36 (-0.19 to 0.91)	54	-5.5 (-14.9 to 4)	.253	-0.23 (-0.8 to 0.34)	50	-15.9 (-23.8 to -7.9)	<.001 *	-0.67 (-1.24 to -0.1)	52	RT vs. UC	-5.1 (-17.9 to 7.7)	.615	0.21 (-0.17 to 0.6)	-4.5 (-16.9 to 8)	.673	0.19 (-0.21 to 0.59)	-0.8 (-11.4 to 9.8)	.981	0.03 (-0.36 to 0.43)
	UC	15.8 ± 24.7	34.5 ± 32.4	25.7 ± 28.6	18.4 ± 25.8	13.6 (3.1 to 24.1)	.011 *	0.57 (0.02 to 1.13)	54	-1 (-11.2 to 9.2)	.845	-0.04 (-0.62 to 0.54)	48	-15 (-23.8 to -6.3)	.001 *	-0.63 (-1.23 to -0.03)	47	SMT vs. RT	1.6 (-12 to 15.2)	.958	-0.07 (-0.47 to 0.33)	6 (-7.4 to 19.4)	.538	-0.25 (-0.67 to 0.17)	2.7 (-8.4 to 13.7)	.834	-0.11 (-0.52 to 0.3)
- Insomnia	SMT	32.7 ± 35	31.9 ± 34.4	41.7 ± 33.5	34.1 ± 32.1	3.9 (-7.4 to 15.2)	.499	0.12 (-0.47 to 0.71)	46	7.9 (-4.9 to 20.7)	.224	0.24 (-0.4 to 0.89)	39	-1.1 (-13.6 to 11.3)	.86	-0.03 (-0.65 to 0.59)	42	SMT vs. UC	1.1 (-12.3 to 14.5)	.978	-0.03 (-0.43 to 0.36)	-0.9 (-16.1 to 14.3)	.989	0.03 (-0.4 to 0.45)	-3.8 (-18.9 to 11.3)	.824	0.12 (-0.3 to 0.54)
	RT	41.8 ± 32.2	33.3 ± 27	35.3 ± 32.6	40.4 ± 32.6	-1.2 (-10.9 to 8.5)	.811	-0.04 (-0.58 to 0.51)	54	1 (-9.7 to 11.6)	.859	0.03 (-0.54 to 0.6)	50	7.1 (-3.4 to 17.7)	.183	0.22 (-0.34 to 0.78)	52	RT vs. UC	-3.9 (-16.6 to 8.8)	.744	0.12 (-0.26 to 0.5)	-7.9 (-21.9 to 6.2)	.385	0.24 (-0.16 to 0.64)	4.5 (-9.7 to 18.6)	.735	-0.14 (-0.54 to 0.26)
	UC	40 ± 30.4	38.1 ± 35.6	45.8 ± 35.5	38.3 ± 34	2.8 (-7.6 to 13.2)	.601	0.08 (-0.46 to 0.63)	54	8.8 (-2.8 to 20.4)	.135	0.27 (-0.31 to 0.85)	48	2.7 (-9.1 to 14.4)	.652	0.08 (-0.5 to 0.67)	47	SMT vs. RT	5.1 (-8.5 to 18.6)	.651	-0.16 (-0.55 to 0.24)	7 (-8.2 to 22.1)	.522	-0.21 (-0.64 to 0.21)	-8.2 (-23 to 6.5)	.382	0.25 (-0.16 to 0.66)
- Appetite loss	SMT	13.6 ± 22.5	19.6 ± 30.3	16.7 ± 28.2	7.8 ± 20.4	15.2 (5.8 to 24.5)	.002 *	0.62 (0.02 to 1.23)	46	-0.2 (-10.4 to 10)	.97	-0.01 (-0.65 to 0.64)	39	-8 (-16.6 to 0.6)	.067	-0.33 (-0.95 to 0.3)	42	SMT vs. UC	9.5 (-1.7 to 20.6)	.113	-0.39 (-0.79 to 0.01)	0.6 (-11.3 to 12.5)	.992	-0.03 (-0.45 to 0.4)	-2.5 (-12.7 to 7.8)	.837	0.1 (-0.32 to 0.52)
	RT	9.1 ± 19.7	17.3 ± 22	13.3 ± 24.3	7.1 ± 19.1	10 (1.9 to 18.2)	.015 *	0.41 (-0.14 to 0.96)	54	-1.7 (-10 to 6.7)	.691	-0.07 (-0.64 to 0.5)	50	-9.5 (-16.7 to -2.3)	.01 *	-0.39 (-0.95 to 0.17)	52	RT vs. UC	4.4 (-6.4 to 15.1)	.599	-0.18 (-0.56 to 0.2)	-0.9 (-11.8 to 10)	.98	0.04 (-0.36 to 0.44)	-3.9 (-13.4 to 5.6)	.59	0.16 (-0.24 to 0.56)
	UC	18.8 ± 29.2	13.1 ± 21.7	12.5 ± 23.4	10.6 ± 25.2	5.7 (-3.1 to 14.4)	.202	0.23 (-0.31 to 0.78)	54	-0.8 (-9.8 to 8.2)	.859	-0.03 (-0.61 to 0.55)	48	-5.5 (-13.4 to 2.4)	.168	-0.23 (-0.81 to 0.36)	47	SMT vs. RT	5.1 (-6.1 to 16.3)	.527	-0.21 (-0.61 to 0.19)	1.5 (-10.3 to 13.3)	.952	-0.06 (-0.48 to 0.36)	1.5 (-8.5 to 11.4)	.935	-0.06 (-0.47 to 0.35)
- Constipation	SMT	5.4 ± 14.2	13 ± 23.8	12.2 ± 24.4	7.8 ± 20.4	9.6 (1.5 to 17.7)	.021 *	0.43 (-0.17 to 1.03)	46	-2.3 (-10.1 to 5.4)	.554	-0.1 (-0.74 to 0.53)	40	-5.6 (-12.9 to 1.7)	.129	-0.25 (-0.87 to 0.37)	42	SMT vs. UC	2.1 (-7.6 to 11.8)	.865	-0.09 (-0.49 to 0.3)	3.1 (-6.1 to 12.3)	.709	-0.14 (-0.57 to 0.29)	-2.5 (-11.3 to 6.3)	.777	0.11 (-0.31 to 0.54)
	RT	13.3 ± 26.1	7.7 ± 20.1	13.3 ± 21.3	7.1 ± 16.6	-0.9 (-8 to 6.2)	.807	-0.04 (-0.58 to 0.5)	54	0.9 (-5.5 to 7.3)	.784	0.04 (-0.53 to 0.61)	50	-5.1 (-11.2 to 1)	.103	-0.23 (-0.78 to 0.33)	52	RT vs. UC	-8.4 (-17.7 to 0.9)	.088	0.37 (-0.01 to 0.76)	6.3 (-2.4 to 15)	.202	-0.28 (-0.69 to 0.13)	-2 (-10.2 to 6.3)	.839	0.09 (-0.31 to 0.49)
	UC	10.9 ± 24	12.7 ± 23.6	12.8 ± 24.6	12.1 ± 22.4	7.5 (-0.1 to 15.1)	.052	0.33 (-0.22 to 0.89)	53	-5.4 (-12.5 to 1.7)	.135	-0.24 (-0.83 to 0.35)	46	-3.1 (-10 to 3.7)	.37	-0.14 (-0.73 to 0.45)	46	SMT vs. RT	10.5 (0.7 to 20.3)	.033 *	-0.47 (-0.87 to -0.07)	-3.2 (-12.4 to 5.9)	.682	0.14 (-0.28 to 0.56)	-0.6 (-9.1 to 8)	.987	0.02 (-0.38 to 0.43)
- Diarhoea	SMT	10.2 ± 22.8	16.7 ± 27.9	17.1 ± 27	10.1 ± 18.6	9.5 (-2 to 21)	.104	0.42 (-0.17 to 1.02)	46	2.3 (-6.9 to 11.6)	.62	0.1 (-0.53 to 0.74)	40	-2.1 (-8.5 to 4.3)	.513	-0.09 (-0.71 to 0.53)	42	SMT vs. UC	-2.6 (-16.3 to 11.1)	.898	0.11 (-0.28 to 0.51)	6.9 (-4.1 to 18)	.297	-0.31 (-0.74 to 0.12)	5.8 (-1.9 to 13.5)	.177	-0.26 (-0.68 to 0.16)
	RT	11.5 ± 19.5	19.6 ± 32.9	19.3 ± 27.8	9.6 ± 20.2	9.4 (-0.6 to 19.5)	.066	0.42 (-0.13 to 0.97)	54	3.2 (-4.5 to 11)	.409	0.14 (-0.42 to 0.71)	50	-4.5 (-9.9 to 1)	.105	-0.2 (-0.75 to 0.36)	52	RT vs. UC	-2.7 (-15.8 to 10.5)	.881	0.12 (-0.26 to 0.5)	7.8 (-2.4 to 18.1)	.171	-0.35 (-0.75 to 0.06)	3.5 (-3.7 to 10.7)	.488	-0.15 (-0.55 to 0.24)
	UC	12.3 ± 25.3	20.8 ± 28.1	12.1 ± 23.5	6.4 ± 15	12.1 (1.3 to 22.9)	.028 *	0.54 (-0.02 to 1.1)	53	-4.6 (-13.1 to 3.9)	.284	-0.2 (-0.79 to 0.38)	47	-7.9 (-13.9 to -1.9)	.01 *	-0.35 (-0.94 to 0.24)	47	SMT vs. RT	0.1 (-13.7 to 13.8)	1	0 (-0.4 to 0.39)	-0.9 (-11.8 to 10)	.979	0.04 (-0.38 to 0.46)	2.3 (-5.2 to 9.9)	.74	-0.1 (-0.51 to 0.3)
- Financial Problems	SMT	17.4 ± 28.3	26.1 ± 36.5	24.4 ± 37.3	24.8 ± 37.2	8.1 (-2.1 to 18.3)	.119	0.26 (-0.34 to 0.87)	45	-7.3 (-17.3 to 2.7)	.151	-0.24 (-0.88 to 0.4)	40	-6.8 (-15.9 to 2.3)	.144	-0.22 (-0.84 to 0.4)	42	SMT vs. UC	0.3 (-11.9 to 12.6)	.998	-0.01 (-0.41 to 0.39)	-5.7 (-17.7 to 6.2)	.494	0.19 (-0.24 to 0.62)	1.7 (-9.4 to 12.9)	.928	-0.06 (-0.48 to 0.37)
	RT	21.2 ± 32.3	30.4 ± 33.2	26.7 ± 35	23.7 ± 31.2	10.2 (1.4 to 18.9)	.024 *	0.33 (-0.22 to 0.88)	54	-4 (-12.3 to 4.4)	.346	-0.13 (-0.7 to 0.44)	50	-7.3 (-15 to 0.5)	.066	-0.24 (-0.79 to 0.32)	52	RT vs. UC	2.4 (-9.2 to 14)	.879	-0.08 (-0.46 to 0.31)	-2.4 (-13.6 to 8.8)	.865	0.08 (-0.33 to 0.48)	1.3 (-9.1 to 11.7)	.955	-0.04 (-0.44 to 0.36)
	UC	21.6 ± 31.2	24.8 ± 29.5	25.5 ± 29.7	19.9 ± 30.8	7.8 (-1.7 to 17.3)	.107	0.25 (-0.3 to 0.81)	52	-1.6 (-10.7 to 7.6)	.734	-0.05 (-0.64 to 0.54)	46	-8.5 (-17.1 to 0.1)	.053	-0.28 (-0.87 to 0.32)	46	SMT vs. RT	-2 (-14.3 to 10.2)	.917	0.07 (-0.33 to 0.47)	-3.3 (-15.1 to 8.5)	.785	0.11 (-0.31 to 0.53)	0.5 (-10.3 to 11.2)	.994	-0.02 (-0.42 to 0.39)
exercise [min/week]	SMT	60.1 ± 86.9	79.5 ± 51.6	45.8 ± 63.3	89 ± 136.6	27.7 (-6.7 to 62.1)	.114	0.25 (-0.34 to 0.83)	47	-25.9 (-62.8 to 11)	.167	-0.23 (-0.86 to 0.4)	41	-26.8 (-105.7 to 52)	.502	-0.24 (-0.85 to 0.38)	43	SMT vs. UC	41.5 (0.2 to 82.8)	.049 *	0.37 (-0.03 to 0.76)	-20.6 (-64.8 to 23.5)	.512	-0.18 (-0.6 to 0.24)	-61.7 (-159.8 to 36.5)	.299	-0.55 (-0.97 to -0.12)
	RT	99.9 ± 143.7	91.9 ± 109.7	67.9 ± 102.5	144.1 ± 185.8	36.5 (5.8 to 67.3)	.02 *	0.32 (-0.22 to 0.87)	54	-9.4 (-41 to 22.3)	.56	-0.08 (-0.64 to 0.48)	51	25.7 (-43.4 to 94.9)	.463	0.23 (-0.33 to 0.79)	51	RT vs. UC	50.3 (10.2 to 90.4)	.01 *	0.45 (0.06 to 0.83)	-4.1 (-45.9 to 37.8)	.971	-0.04 (-0.43 to 0.36)	-9.1 (-103 to 84.8)	.971	-0.08 (-0.48 to 0.32)
	UC	56 ± 93.6	34.5 ± 85.6	52 ± 99.5	125.4 ± 241.6	-13.8 (-46.1 to 18.5)	.4	-0.12 (-0.67 to 0.42)	54	-5.3 (-38.8 to 28.2)	.755	-0.05 (-0.62 to 0.53)	49	34.9 (-40 to 109.8)	.359	0.31 (-0.29 to 0.9)	46	SMT vs. RT	-8.8 (-50.5 to 32.8)	.87	-0.08 (-0.47 to 0.32)	-16.5 (-59.9 to 26.8)	.639	-0.15 (-0.56 to 0.27)	-52.6 (-146.4 to 41.2)	.382	-0.47 (-0.88 to -0.05)

## Sheet: PP analysis
		descriptive statistic				ANCOVA results: within group comparisons												ANCOVA results: between group comparisons
		pre	post0	post3	post6	pre- post0				post0 - post3				post0 - post6					pre- post0			post0 - post3			post0 - post6
Variable	group	mean ± SD	mean ± SD	mean ± SD	mean ± SD	adjusted mean change (95% CI)	p value	ES (95% CI)	N	adjusted mean change (95% CI)	p value	ES (95% CI)	N	adjusted mean change (95% CI)	p value	ES (95% CI)	N	comparison	adjusted between-group difference (95% CI)	p value	ES (95% CI)	adjusted between-group difference (95% CI)	p value	ES (95% CI)	adjusted between-group difference (95% CI)	p value	ES (95% CI)
Total Neuropathy Score
TNSr [sum score]	SMT	1.6 ± 2.4	6.3 ± 3.9	7.3 ± 3.9	5.5 ± 3.9	3.1 (0.9 to 5.4)	.007 *	1.34 (0.25 to 2.43)	18	0.6 (-2.1 to 3.3)	.643	0.27 (-1.06 to 1.6)	11	-0.7 (-2.7 to 1.3)	.477	-0.3 (-1.36 to 0.75)	16	SMT vs. UC	-1 (-3.5 to 1.5)	.611	0.42 (-0.07 to 0.91)	0.9 (-2.4 to 4.1)	.802	-0.37 (-0.96 to 0.23)	-0.7 (-3 to 1.5)	.719	0.31 (-0.25 to 0.87)
	RT	1.7 ± 1.6	6.4 ± 4.4	6.5 ± 4.4	5.9 ± 3.3	3.3 (1 to 5.5)	.005 *	1.4 (0.13 to 2.67)	14	-0.4 (-2.7 to 1.9)	.728	-0.17 (-1.36 to 1.02)	13	-0.6 (-2.6 to 1.5)	.579	-0.24 (-1.57 to 1.08)	11	RT vs. UC	-0.9 (-3.6 to 1.9)	.737	0.36 (-0.14 to 0.87)	-0.2 (-3.2 to 2.9)	.99	0.07 (-0.51 to 0.65)	-0.6 (-3.2 to 2)	.85	0.25 (-0.33 to 0.84)
	UC	2.3 ± 3.1	7.8 ± 4.7	7.6 ± 5.1	6.5 ± 4	4.1 (2.3 to 6)	<.001 *	1.76 (1.09 to 2.43)	49	-0.2 (-2.3 to 1.9)	.829	-0.1 (-0.78 to 0.59)	35	0 (-1.7 to 1.7)	.981	0.01 (-0.66 to 0.68)	36	SMT vs. RT	-0.1 (-3.3 to 3)	.994	0.06 (-0.66 to 0.77)	1 (-2.6 to 4.7)	.778	-0.44 (-1.29 to 0.41)	-0.1 (-3 to 2.7)	.992	0.06 (-0.73 to 0.84)
TNSc [sum score]	SMT	0.6 ± 1.5	4.1 ± 2.7	4.8 ± 3	3.6 ± 2.8	1.9 (0.2 to 3.6)	.031 *	1.21 (0.2 to 2.22)	20	0.1 (-2.4 to 2.6)	.962	0.04 (-1.21 to 1.29)	12	-0.5 (-2.6 to 1.6)	.642	-0.31 (-1.37 to 0.75)	16	SMT vs. UC	-1.1 (-3 to 0.8)	.329	0.72 (0.23 to 1.21)	0 (-2.9 to 2.9)	1	0 (-0.59 to 0.58)	-0.9 (-3.3 to 1.5)	.627	0.59 (0.03 to 1.15)
	RT	0.9 ± 1.2	4.1 ± 3.4	4.2 ± 3.1	3.8 ± 2.9	2 (0.3 to 3.8)	.024 *	1.29 (0.03 to 2.54)	14	-0.5 (-2.6 to 1.6)	.649	-0.31 (-1.5 to 0.89)	13	-0.2 (-2.3 to 2)	.878	-0.1 (-1.35 to 1.15)	12	RT vs. UC	-1 (-3.2 to 1.1)	.493	0.65 (0.14 to 1.16)	-0.5 (-3.3 to 2.2)	.887	0.34 (-0.24 to 0.92)	-0.6 (-3.3 to 2.1)	.855	0.38 (-0.2 to 0.96)
	UC	1.4 ± 2.1	5.8 ± 3.7	5.7 ± 4.4	4.9 ± 4	3 (1.6 to 4.5)	<.001 *	1.93 (1.25 to 2.62)	50	0.1 (-1.8 to 1.9)	.954	0.03 (-0.65 to 0.72)	35	0.4 (-1.3 to 2.2)	.62	0.28 (-0.39 to 0.94)	37	SMT vs. RT	-0.1 (-2.6 to 2.3)	.993	0.07 (-0.62 to 0.77)	0.5 (-2.8 to 3.8)	.917	-0.34 (-1.17 to 0.48)	-0.3 (-3.2 to 2.6)	.96	0.21 (-0.56 to 0.98)
TNSm [sum score]	SMT	0.5 ± 1.1	3.8 ± 2.6	4.2 ± 2.7	3.4 ± 2.6	1.8 (0.2 to 3.3)	.029 *	1.24 (0.23 to 2.25)	20	0 (-2 to 2)	.996	0 (-1.25 to 1.25)	12	-0.2 (-1.9 to 1.6)	.84	-0.12 (-1.18 to 0.93)	16	SMT vs. UC	-0.8 (-2.5 to 1)	.547	0.53 (0.05 to 1.02)	0.1 (-2.2 to 2.5)	.994	-0.07 (-0.66 to 0.51)	-0.5 (-2.5 to 1.5)	.802	0.37 (-0.19 to 0.92)
	RT	0.9 ± 1.2	4.1 ± 3.4	3.7 ± 3	3.6 ± 3	2.1 (0.5 to 3.7)	.011 *	1.45 (0.17 to 2.73)	14	-0.6 (-2.3 to 1.2)	.521	-0.39 (-1.59 to 0.81)	13	0.1 (-1.6 to 1.8)	.886	0.09 (-1.16 to 1.34)	12	RT vs. UC	-0.5 (-2.4 to 1.5)	.84	0.32 (-0.18 to 0.82)	-0.5 (-2.7 to 1.8)	.879	0.32 (-0.26 to 0.9)	-0.2 (-2.4 to 2)	.968	0.15 (-0.42 to 0.73)
	UC	1.2 ± 1.9	5 ± 3.2	4.9 ± 3.8	4.3 ± 3.5	2.5 (1.2 to 3.8)	<.001 *	1.77 (1.1 to 2.44)	50	-0.1 (-1.7 to 1.5)	.901	-0.07 (-0.75 to 0.61)	35	0.3 (-1.1 to 1.8)	.636	0.24 (-0.42 to 0.91)	37	SMT vs. RT	-0.3 (-2.5 to 1.9)	.944	0.21 (-0.49 to 0.91)	0.6 (-2.1 to 3.3)	.872	-0.39 (-1.22 to 0.43)	-0.3 (-2.7 to 2.1)	.951	0.21 (-0.56 to 0.98)
Nerve conduction studies
CMAP [µV]	SMT	7.4 ± 2.4	5.7 ± 3	5.2 ± 2.3	5.4 ± 2.7	-1.3 (-2.3 to -0.2)	.016 *	-0.46 (-1.39 to 0.48)	20	-1.3 (-2.5 to -0.1)	.033 *	-0.47 (-1.74 to 0.8)	12	-0.9 (-2 to 0.1)	.071	-0.33 (-1.39 to 0.73)	16	SMT vs. UC	0.3 (-0.8 to 1.4)	.763	0.12 (-0.35 to 0.58)	-1.1 (-2.5 to 0.3)	.142	-0.4 (-0.97 to 0.17)	-0.9 (-2 to 0.3)	.183	-0.31 (-0.85 to 0.23)
	RT	8.1 ± 2.5	6 ± 2.1	6.2 ± 2.8	7.2 ± 2.7	-1.6 (-2.6 to -0.5)	.004 *	-0.55 (-1.67 to 0.56)	15	-0.1 (-1.1 to 0.9)	.816	-0.04 (-1.18 to 1.1)	14	0.8 (-0.2 to 1.8)	.12	0.29 (-0.97 to 1.54)	12	RT vs. UC	0.1 (-1.2 to 1.3)	.994	0.02 (-0.46 to 0.5)	0.1 (-1.2 to 1.4)	.985	0.03 (-0.52 to 0.59)	0.9 (-0.4 to 2.2)	.246	0.31 (-0.25 to 0.88)
	UC	7.4 ± 2.9	5.4 ± 2.4	6.2 ± 2.8	5.9 ± 2.7	-1.6 (-2.5 to -0.8)	<.001 *	-0.57 (-1.13 to -0.01)	53	-0.2 (-1.1 to 0.7)	.649	-0.07 (-0.73 to 0.58)	38	-0.1 (-0.9 to 0.8)	.869	-0.03 (-0.67 to 0.62)	39	SMT vs. RT	0.3 (-1.2 to 1.7)	.896	0.1 (-0.59 to 0.78)	-1.2 (-2.8 to 0.4)	.182	-0.43 (-1.24 to 0.38)	-1.7 (-3.2 to -0.3)	.014 *	-0.62 (-1.41 to 0.17)
SNAP [mV]	SMT	10.6 ± 5.1	7.9 ± 4.2	7.2 ± 3.9	8.5 ± 4.1	-2.9 (-5.1 to -0.7)	.011 *	-0.64 (-1.64 to 0.37)	18	-0.6 (-2.9 to 1.7)	.619	-0.13 (-1.45 to 1.2)	11	0.4 (-1.9 to 2.7)	.73	0.09 (-0.97 to 1.14)	16	SMT vs. UC	0.3 (-2.1 to 2.7)	.952	0.07 (-0.41 to 0.54)	-1.3 (-4 to 1.4)	.473	-0.29 (-0.87 to 0.28)	-0.5 (-3.2 to 2.1)	.873	-0.12 (-0.66 to 0.42)
	RT	11.2 ± 5.4	8.5 ± 5.7	7.6 ± 4.9	7.4 ± 4.7	-3 (-5.1 to -0.9)	.006 *	-0.65 (-1.78 to 0.47)	15	-0.5 (-2.4 to 1.4)	.585	-0.11 (-1.25 to 1.03)	14	-0.4 (-2.7 to 1.9)	.727	-0.09 (-1.34 to 1.16)	12	RT vs. UC	0.2 (-2.3 to 2.7)	.977	0.05 (-0.43 to 0.53)	-1.3 (-3.7 to 1.2)	.431	-0.28 (-0.84 to 0.28)	-1.3 (-4.3 to 1.6)	.517	-0.3 (-0.86 to 0.27)
	UC	11.3 ± 5	8.2 ± 5.1	8.9 ± 5.1	9.2 ± 5.5	-3.2 (-4.9 to -1.4)	<.001 *	-0.7 (-1.27 to -0.14)	53	0.8 (-1 to 2.5)	.383	0.17 (-0.49 to 0.82)	38	0.9 (-1 to 2.9)	.344	0.21 (-0.45 to 0.86)	38	SMT vs. RT	0.1 (-2.9 to 3.1)	.998	0.02 (-0.69 to 0.72)	-0.1 (-3.1 to 3)	.999	-0.01 (-0.83 to 0.81)	0.8 (-2.5 to 4.1)	.825	0.18 (-0.6 to 0.95)
NCV (peroneal) [m/s]	SMT	47.7 ± 3.6	46.3 ± 4	45.8 ± 5.3	45.2 ± 4.1	-2.6 (-4.4 to -0.9)	.004 *	-0.72 (-1.7 to 0.27)	19	-0.5 (-2.7 to 1.7)	.653	-0.13 (-1.39 to 1.12)	12	-2.2 (-4.1 to -0.4)	.017 *	-0.6 (-1.68 to 0.47)	16	SMT vs. UC	-0.1 (-2 to 1.8)	.986	-0.03 (-0.5 to 0.43)	-0.7 (-3.1 to 1.7)	.775	-0.19 (-0.75 to 0.38)	-1.2 (-3.2 to 0.8)	.342	-0.33 (-0.87 to 0.22)
	RT	48.3 ± 3.6	47 ± 3.8	48.2 ± 5	46.8 ± 4.2	-2 (-3.8 to -0.3)	.023 *	-0.55 (-1.71 to 0.61)	14	0.8 (-1 to 2.6)	.399	0.21 (-0.99 to 1.4)	13	-0.8 (-2.6 to 1)	.377	-0.22 (-1.55 to 1.1)	11	RT vs. UC	0.5 (-1.6 to 2.6)	.841	0.13 (-0.35 to 0.62)	0.6 (-1.8 to 2.9)	.829	0.15 (-0.41 to 0.72)	0.2 (-2.1 to 2.6)	.973	0.06 (-0.51 to 0.62)
	UC	48.7 ± 3.8	47.2 ± 4.4	47.3 ± 4.4	47.3 ± 3.8	-2.5 (-3.9 to -1.1)	.001 *	-0.68 (-1.25 to -0.12)	53	0.2 (-1.4 to 1.8)	.811	0.05 (-0.6 to 0.71)	38	-1 (-2.5 to 0.5)	.173	-0.28 (-0.93 to 0.37)	39	SMT vs. RT	-0.6 (-3.1 to 1.8)	.818	-0.17 (-0.87 to 0.54)	-1.3 (-4.1 to 1.6)	.549	-0.34 (-1.17 to 0.48)	-1.4 (-4 to 1.2)	.397	-0.38 (-1.18 to 0.41)
NCV (sural) [m/s]	SMT	48.6 ± 4.3	45 ± 3.6	45.1 ± 4.8	43.4 ± 3.1	-5.8 (-9 to -2.6)	.001 *	-1.06 (-2.08 to -0.05)	19	0.1 (-2.9 to 3.1)	.951	0.02 (-1.3 to 1.34)	11	-2.6 (-4.8 to -0.5)	.019 *	-0.48 (-1.55 to 0.58)	16	SMT vs. UC	-1.4 (-4.8 to 2.1)	.61	-0.25 (-0.72 to 0.23)	0.4 (-3 to 3.9)	.953	0.08 (-0.5 to 0.66)	-2.1 (-4.5 to 0.4)	.114	-0.38 (-0.93 to 0.17)
	RT	50.2 ± 6	46.8 ± 7.5	45.9 ± 6.2	44.3 ± 4.8	-3.6 (-6.7 to -0.5)	.022 *	-0.67 (-1.79 to 0.46)	15	0 (-2.4 to 2.4)	.978	-0.01 (-1.15 to 1.13)	14	-2.1 (-4.2 to 0)	.053	-0.39 (-1.65 to 0.88)	12	RT vs. UC	0.8 (-3 to 4.6)	.866	0.15 (-0.34 to 0.64)	0.3 (-2.9 to 3.5)	.971	0.06 (-0.51 to 0.62)	-1.5 (-4.3 to 1.2)	.375	-0.28 (-0.85 to 0.29)
	UC	48.4 ± 6.5	46.3 ± 5.3	45.3 ± 3.6	46.1 ± 3.9	-4.4 (-7.1 to -1.8)	.001 *	-0.82 (-1.39 to -0.24)	52	-0.3 (-2.6 to 2)	.771	-0.06 (-0.72 to 0.6)	37	-0.6 (-2.4 to 1.3)	.539	-0.1 (-0.76 to 0.55)	38	SMT vs. RT	-2.2 (-6.5 to 2.2)	.469	-0.4 (-1.1 to 0.3)	0.1 (-3.9 to 4.1)	.997	0.02 (-0.8 to 0.84)	-0.5 (-3.6 to 2.5)	.907	-0.1 (-0.87 to 0.67)
Patient reported CIPN symptoms [EORTC CIPN20]
total score [15 items]	SMT	1.5 ± 2.9	8.3 ± 7.5	6.3 ± 7.3	5.6 ± 4.9	4.3 (-2.7 to 11.2)	.224	0.92 (-0.06 to 1.89)	20	-3.6 (-9.7 to 2.4)	.233	-0.78 (-1.83 to 0.28)	17	-4.7 (-11.3 to 1.8)	.156	-1.01 (-2.02 to 0)	19	SMT vs. UC	-3.8 (-11.3 to 3.6)	.441	0.82 (0.34 to 1.31)	-3.5 (-10 to 3)	.407	0.75 (0.24 to 1.26)	-3.6 (-10.9 to 3.6)	.459	0.77 (0.27 to 1.28)
	RT	1.7 ± 3.2	7.9 ± 9.4	9.9 ± 9.9	9.5 ± 9.5	4.4 (-2.7 to 11.5)	.22	0.94 (-0.26 to 2.14)	14	0.7 (-4.9 to 6.3)	.805	0.15 (-0.95 to 1.24)	15	-0.9 (-7.2 to 5.5)	.787	-0.19 (-1.33 to 0.96)	14	RT vs. UC	-3.7 (-12.3 to 4.8)	.551	0.8 (0.3 to 1.3)	0.8 (-6 to 7.7)	.954	-0.18 (-0.68 to 0.32)	0.2 (-7.8 to 8.3)	.997	-0.05 (-0.56 to 0.46)
	UC	3.6 ± 5.9	14.3 ± 15.3	14.8 ± 18.7	13.3 ± 17.2	8.1 (2.5 to 13.7)	.005 *	1.74 (1.1 to 2.38)	54	-0.1 (-4.9 to 4.6)	.954	-0.03 (-0.61 to 0.55)	48	-1.1 (-6.5 to 4.3)	.688	-0.24 (-0.82 to 0.35)	47	SMT vs. RT	-0.1 (-9.9 to 9.7)	1	0.02 (-0.67 to 0.72)	-4.3 (-12.3 to 3.7)	.404	0.93 (0.17 to 1.68)	-3.8 (-12.8 to 5.2)	.565	0.82 (0.09 to 1.56)
sensory symptoms	SMT	1.6 ± 3.3	10.4 ± 10.5	6.8 ± 9.2	6 ± 6.4	5.5 (-4.1 to 15)	.261	1.21 (0.2 to 2.22)	20	-7.7 (-15.1 to -0.3)	.043 *	-1.7 (-2.88 to -0.51)	17	-6.1 (-13.5 to 1.3)	.103	-1.36 (-2.42 to -0.3)	19	SMT vs. UC	-5.7 (-16 to 4.6)	.388	1.26 (0.76 to 1.77)	-4.1 (-12 to 3.9)	.444	0.9 (0.38 to 1.42)	-4.1 (-12.3 to 4)	.453	0.91 (0.4 to 1.43)
	RT	1.6 ± 2.4	11.4 ± 13.7	11.4 ± 13.5	11.6 ± 9.5	7.2 (-2.5 to 17)	.143	1.61 (0.3 to 2.92)	14	-3 (-9.9 to 3.9)	.385	-0.67 (-1.79 to 0.46)	15	-1.9 (-9 to 5.3)	.605	-0.41 (-1.57 to 0.74)	14	RT vs. UC	-3.9 (-15.7 to 7.9)	.709	0.87 (0.36 to 1.37)	0.6 (-7.8 to 9)	.985	-0.13 (-0.63 to 0.37)	0.2 (-8.9 to 9.2)	.999	-0.03 (-0.54 to 0.48)
	UC	3.5 ± 6.2	17.4 ± 18.9	16.3 ± 20	14.1 ± 17.9	11.2 (3.4 to 18.9)	.005 *	2.47 (1.75 to 3.2)	54	-3.6 (-9.4 to 2.2)	.223	-0.8 (-1.4 to -0.2)	48	-2 (-8.1 to 4.1)	.513	-0.45 (-1.04 to 0.14)	47	SMT vs. RT	-1.8 (-15.3 to 11.8)	.947	0.4 (-0.3 to 1.1)	-4.6 (-14.5 to 5.2)	.499	1.03 (0.27 to 1.79)	-4.3 (-14.4 to 5.9)	.578	0.95 (0.2 to 1.69)
motor symptoms	SMT	1.9 ± 3.2	5.5 ± 5.4	5.6 ± 9.6	4.5 ± 5.4	1.7 (-3.4 to 6.8)	.507	0.28 (-0.65 to 1.21)	20	0.6 (-5.8 to 7)	.849	0.1 (-0.92 to 1.12)	17	-2.1 (-8.4 to 4.2)	.502	-0.35 (-1.31 to 0.61)	19	SMT vs. UC	-1.4 (-6.9 to 4)	.811	0.23 (-0.23 to 0.69)	-3.2 (-10.1 to 3.6)	.5	0.53 (0.03 to 1.03)	-4.1 (-11 to 2.9)	.347	0.66 (0.16 to 1.17)
	RT	2.7 ± 5.2	3.5 ± 4.9	7.6 ± 7.4	6.8 ± 11.9	-0.2 (-5.3 to 4.9)	.939	-0.03 (-1.17 to 1.11)	14	4 (-2 to 9.9)	.189	0.65 (-0.47 to 1.77)	15	2 (-4.2 to 8.2)	.52	0.33 (-0.82 to 1.47)	14	RT vs. UC	-3.3 (-9.5 to 2.9)	.415	0.54 (0.05 to 1.03)	0.1 (-7.2 to 7.4)	.999	-0.02 (-0.52 to 0.48)	0.1 (-7.7 to 7.9)	1	-0.01 (-0.53 to 0.5)
	UC	4.4 ± 6.7	9.7 ± 13.8	12.5 ± 19	11.4 ± 17.9	3.1 (-1 to 7.2)	.134	0.51 (-0.04 to 1.06)	54	3.8 (-1.2 to 8.9)	.131	0.63 (0.04 to 1.22)	48	1.9 (-3.3 to 7.2)	.466	0.32 (-0.28 to 0.91)	46	SMT vs. RT	1.9 (-5.2 to 9)	.803	-0.31 (-1.01 to 0.39)	-3.4 (-11.9 to 5.1)	.614	0.55 (-0.18 to 1.28)	-4.1 (-12.8 to 4.6)	.495	0.68 (-0.05 to 1.4)
autonomic symptoms	SMT	2.5 ± 8.2	7.5 ± 13.8	10.8 ± 14.4	10.5 ± 14.9	-0.2 (-8.8 to 8.5)	.972	-0.01 (-0.94 to 0.91)	20	10.2 (1.7 to 18.8)	.02 *	0.87 (-0.2 to 1.93)	17	6.4 (-2.5 to 15.3)	.154	0.54 (-0.43 to 1.52)	19	SMT vs. UC	-1.7 (-11.1 to 7.6)	.899	0.15 (-0.32 to 0.61)	-0.2 (-9.4 to 9)	.999	0.02 (-0.48 to 0.52)	1.8 (-8.1 to 11.6)	.904	-0.15 (-0.64 to 0.34)
	RT	3.6 ± 7.1	4.4 ± 7.6	8.9 ± 13.9	3.6 ± 7.1	-3.7 (-12.5 to 5.1)	.401	-0.32 (-1.46 to 0.83)	14	8.2 (0.2 to 16.2)	.046 *	0.69 (-0.43 to 1.82)	15	-0.6 (-9.4 to 8.2)	.89	-0.05 (-1.19 to 1.09)	14	RT vs. UC	-5.3 (-16 to 5.4)	.464	0.45 (-0.04 to 0.94)	-2.3 (-12.1 to 7.6)	.847	0.19 (-0.32 to 0.7)	-5.3 (-16.4 to 5.8)	.493	0.45 (-0.07 to 0.96)
	UC	7.6 ± 13.9	11.6 ± 18	12.8 ± 18.1	11.7 ± 17.3	1.6 (-5.5 to 8.7)	.662	0.13 (-0.41 to 0.68)	54	10.4 (3.6 to 17.3)	.003 *	0.88 (0.27 to 1.5)	47	4.7 (-2.8 to 12.1)	.216	0.4 (-0.2 to 0.99)	47	SMT vs. RT	3.6 (-8.6 to 15.8)	.765	-0.3 (-1 to 0.39)	2.1 (-9.4 to 13.5)	.903	-0.17 (-0.89 to 0.54)	7 (-5.3 to 19.4)	.367	-0.6 (-1.32 to 0.12)
sensory sympoms feet	SMT	2 ± 5.3	10.7 ± 14.6	9 ± 12.7	7 ± 9.3	1.6 (-8.8 to 12)	.76	0.25 (-0.68 to 1.18)	20	-2.9 (-10.4 to 4.7)	.454	-0.44 (-1.47 to 0.59)	17	-4.9 (-13.8 to 4.1)	.28	-0.75 (-1.74 to 0.24)	19	SMT vs. UC	-8.6 (-19.8 to 2.6)	.167	1.32 (0.81 to 1.83)	-2.5 (-10.6 to 5.6)	.738	0.39 (-0.11 to 0.89)	-2.2 (-11.9 to 7.6)	.858	0.33 (-0.16 to 0.83)
	RT	1.4 ± 2.8	8.9 ± 12.3	13.3 ± 14.7	17.6 ± 16.9	2.3 (-8.3 to 12.9)	.661	0.36 (-0.79 to 1.51)	14	2.9 (-4.2 to 10)	.42	0.44 (-0.66 to 1.55)	15	5.9 (-2.7 to 14.5)	.178	0.91 (-0.29 to 2.11)	14	RT vs. UC	-7.8 (-20.7 to 5)	.318	1.21 (0.68 to 1.73)	3.2 (-5.3 to 11.8)	.643	-0.5 (-1.01 to 0.01)	8.6 (-2.2 to 19.4)	.142	-1.33 (-1.89 to -0.76)
	UC	4.2 ± 9.3	21.5 ± 21.7	21 ± 23.4	18.4 ± 23.1	10.2 (1.8 to 18.6)	.018 *	1.57 (0.95 to 2.19)	54	-0.3 (-6.2 to 5.5)	.91	-0.05 (-0.63 to 0.53)	48	-2.7 (-9.9 to 4.5)	.455	-0.42 (-1.01 to 0.17)	47	SMT vs. RT	-0.7 (-15.4 to 14)	.992	0.11 (-0.58 to 0.81)	-5.7 (-15.6 to 4.2)	.352	0.89 (0.13 to 1.64)	-10.8 (-22.7 to 1.2)	.086	1.66 (0.84 to 2.48)
motor sympoms feet	SMT	3.3 ± 5.2	3.9 ± 6.5	7.2 ± 13	4.7 ± 10.7	-1.2 (-7.8 to 5.4)	.726	-0.14 (-1.07 to 0.79)	20	2.9 (-6.4 to 12.1)	.538	0.34 (-0.68 to 1.36)	17	1 (-7.4 to 9.5)	.806	0.12 (-0.83 to 1.08)	19	SMT vs. UC	-5.5 (-12.6 to 1.6)	.16	0.65 (0.18 to 1.13)	-1.2 (-11.3 to 8.8)	.952	0.15 (-0.35 to 0.64)	-0.9 (-10.3 to 8.5)	.971	0.11 (-0.38 to 0.6)
	RT	2.4 ± 4.7	4.4 ± 8.2	8.9 ± 10.5	8.7 ± 15.8	1.5 (-5.3 to 8.2)	.667	0.17 (-0.97 to 1.31)	14	3.1 (-5.4 to 11.6)	.473	0.37 (-0.74 to 1.47)	15	3.4 (-4.8 to 11.5)	.415	0.4 (-0.75 to 1.55)	14	RT vs. UC	-2.9 (-11 to 5.3)	.68	0.34 (-0.15 to 0.83)	-1 (-11.5 to 9.4)	.97	0.12 (-0.38 to 0.62)	1.4 (-9 to 11.8)	.943	-0.17 (-0.68 to 0.34)
	UC	6.1 ± 11.9	12.3 ± 18.2	14.2 ± 24	13.4 ± 23	4.3 (-1 to 9.7)	.11	0.51 (-0.04 to 1.07)	54	4.1 (-3.1 to 11.3)	.262	0.49 (-0.1 to 1.08)	48	1.9 (-5.1 to 9)	.58	0.23 (-0.35 to 0.82)	47	SMT vs. RT	-2.6 (-12 to 6.7)	.78	0.31 (-0.39 to 1.01)	-0.2 (-12.4 to 12)	.999	0.03 (-0.69 to 0.74)	-2.3 (-13.9 to 9.3)	.881	0.28 (-0.43 to 0.98)
sympoms hands	SMT	0.8 ± 1.8	9.5 ± 8	5 ± 6.2	6 ± 6.1	7.9 (0.2 to 15.5)	.044 *	1.19 (0.19 to 2.2)	20	-8.5 (-16.5 to -0.6)	.036 *	-1.29 (-2.41 to -0.18)	17	-6.9 (-13.7 to -0.1)	.046 *	-1.05 (-2.07 to -0.03)	19	SMT vs. UC	-2.1 (-10.3 to 6.1)	.811	0.32 (-0.14 to 0.79)	-6.4 (-15 to 2.1)	.176	0.98 (0.45 to 1.5)	-5.2 (-12.7 to 2.3)	.228	0.79 (0.28 to 1.29)
	RT	2.7 ± 6.1	9.2 ± 12.4	10.2 ± 11.6	6.5 ± 10	7.1 (-0.7 to 14.8)	.074	1.07 (-0.15 to 2.29)	14	-2.1 (-9.5 to 5.3)	.566	-0.32 (-1.42 to 0.78)	15	-5.9 (-12.6 to 0.7)	.081	-0.9 (-2.09 to 0.3)	14	RT vs. UC	-2.9 (-12.3 to 6.4)	.733	0.45 (-0.04 to 0.93)	0 (-9.1 to 9)	1	0.01 (-0.5 to 0.51)	-4.2 (-12.6 to 4.2)	.463	0.63 (0.11 to 1.16)
	UC	3.5 ± 8	12.8 ± 15.3	13.1 ± 19.6	11.7 ± 14.6	10 (3.8 to 16.2)	.002 *	1.52 (0.9 to 2.13)	54	-2.1 (-8.4 to 4.2)	.512	-0.32 (-0.9 to 0.26)	48	-1.7 (-7.5 to 4)	.546	-0.26 (-0.85 to 0.32)	47	SMT vs. RT	0.8 (-10 to 11.7)	.982	-0.12 (-0.82 to 0.57)	-6.4 (-17.1 to 4.3)	.33	0.97 (0.21 to 1.73)	-1 (-10.5 to 8.5)	.964	0.15 (-0.55 to 0.86)
Functional assessments
- BPEC [COP mean velocity, mm/s]	SMT	9.1 ± 2.7	11.3 ± 3.2	23 ± 47.4	16.7 ± 31.4	1.3 (-0.8 to 3.4)	.235	0.19 (-0.76 to 1.15)	19	-1.8 (-5.7 to 2.1)	.353	-0.27 (-1.53 to 0.98)	12	-2.1 (-4 to -0.2)	.032 *	-0.32 (-1.42 to 0.78)	15	SMT vs. UC	-1.3 (-3.5 to 1)	.368	0.19 (-0.27 to 0.66)	-0.9 (-5.2 to 3.4)	.879	0.13 (-0.43 to 0.69)	-1.2 (-3.4 to 1)	.398	0.18 (-0.36 to 0.73)
	RT	10.7 ± 5.1	13.9 ± 8.3	12.7 ± 6.3	11.3 ± 4.8	2.4 (0.3 to 4.5)	.024 *	0.36 (-0.74 to 1.47)	15	-0.5 (-3.7 to 2.7)	.765	-0.07 (-1.21 to 1.07)	14	-1.7 (-3.5 to 0.2)	.073	-0.25 (-1.45 to 0.94)	13	RT vs. UC	-0.1 (-2.6 to 2.3)	.99	0.02 (-0.46 to 0.5)	0.5 (-3.7 to 4.6)	.961	-0.07 (-0.62 to 0.48)	-0.7 (-3 to 1.6)	.726	0.11 (-0.44 to 0.67)
	UC	10 ± 4.8	13.4 ± 6.4	12 ± 7.4	11.6 ± 5.7	2.5 (0.8 to 4.2)	.004 *	0.39 (-0.16 to 0.93)	54	-0.9 (-3.8 to 1.9)	.513	-0.14 (-0.79 to 0.5)	39	-0.9 (-2.5 to 0.7)	.248	-0.14 (-0.78 to 0.51)	39	SMT vs. RT	-1.1 (-4 to 1.8)	.624	0.17 (-0.52 to 0.87)	-1.3 (-6.4 to 3.8)	.808	0.2 (-0.6 to 1)	-0.5 (-3.1 to 2.2)	.912	0.07 (-0.7 to 0.84)
- MPEO [mean time, s]	SMT	25.6 ± 9.7	26.2 ± 9.1	26.3 ± 9.1	27.1 ± 7.2	-0.5 (-3.5 to 2.5)	.734	-0.06 (-0.99 to 0.86)	20	0 (-3.6 to 3.6)	.992	0 (-1.19 to 1.19)	13	-3.1 (-6.5 to 0.3)	.076	-0.38 (-1.48 to 0.73)	15	SMT vs. UC	2.3 (-1 to 5.5)	.223	0.28 (-0.19 to 0.74)	0 (-4.1 to 4.2)	1	0 (-0.56 to 0.57)	-1 (-4.9 to 3)	.831	-0.12 (-0.67 to 0.43)
	RT	26.7 ± 7.2	26 ± 6.6	25.5 ± 7.3	27.8 ± 4.3	-1 (-4 to 2)	.521	-0.12 (-1.21 to 0.98)	15	-0.6 (-3.6 to 2.5)	.723	-0.07 (-1.21 to 1.07)	14	0.4 (-2.8 to 3.7)	.802	0.05 (-1.14 to 1.24)	13	RT vs. UC	1.8 (-1.8 to 5.4)	.461	0.22 (-0.26 to 0.7)	-0.5 (-4.5 to 3.5)	.953	-0.06 (-0.61 to 0.49)	2.5 (-1.6 to 6.7)	.317	0.31 (-0.25 to 0.87)
	UC	26.5 ± 7.9	23.6 ± 9.5	25.7 ± 8	25.6 ± 8	-2.8 (-5.2 to -0.3)	.028 *	-0.34 (-0.89 to 0.21)	54	-0.1 (-2.8 to 2.7)	.967	-0.01 (-0.66 to 0.65)	38	-2.1 (-5 to 0.7)	.143	-0.26 (-0.92 to 0.4)	38	SMT vs. RT	0.5 (-3.7 to 4.6)	.964	0.06 (-0.63 to 0.74)	0.5 (-4.3 to 5.4)	.962	0.07 (-0.72 to 0.85)	-3.5 (-8.2 to 1.2)	.187	-0.43 (-1.2 to 0.35)
Strength, knee extension [Nm]	SMT	163.7 ± 39.4	158.2 ± 28.5	150.6 ± 18.2	150.4 ± 19.2	3.6 (-9.5 to 16.7)	.585	0.1 (-0.86 to 1.05)	19	-9.8 (-29.3 to 9.8)	.318	-0.27 (-1.78 to 1.25)	9	-5.6 (-23.8 to 12.6)	.536	-0.15 (-1.56 to 1.25)	10	SMT vs. UC	14 (0.5 to 27.6)	.041 *	0.38 (-0.1 to 0.87)	-0.8 (-20.4 to 18.7)	.994	-0.02 (-0.71 to 0.66)	-5.5 (-23.8 to 12.9)	.749	-0.15 (-0.81 to 0.51)
	RT	157.2 ± 39.4	171.7 ± 30	159.8 ± 27.8	171.3 ± 33.5	19.3 (6.9 to 31.7)	.003 *	0.53 (-0.58 to 1.64)	15	-13.3 (-30.8 to 4.3)	.134	-0.36 (-1.7 to 0.97)	11	5.5 (-11.9 to 22.8)	.527	0.15 (-1.26 to 1.56)	10	RT vs. UC	29.7 (14.8 to 44.7)	<.001 *	0.81 (0.3 to 1.33)	-4.4 (-26 to 17.3)	.875	-0.12 (-0.78 to 0.54)	5.6 (-15.8 to 27)	.801	0.15 (-0.51 to 0.82)
	UC	148.5 ± 36.3	134 ± 36.4	132.1 ± 32.8	144.1 ± 23	-10.4 (-21.1 to 0.3)	.056	-0.29 (-0.86 to 0.29)	49	-8.9 (-24 to 6.1)	.238	-0.24 (-1.05 to 0.56)	26	-0.1 (-13.6 to 13.4)	.984	0 (-0.79 to 0.78)	27	SMT vs. RT	-15.7 (-33 to 1.6)	.084	-0.43 (-1.13 to 0.27)	3.5 (-19.5 to 26.5)	.926	0.1 (-0.83 to 1.02)	-11.1 (-34.1 to 12)	.476	-0.3 (-1.24 to 0.63)
Patient reported outcomes
FES-I [sum score]	SMT	17.3 ± 1.6	18.2 ± 2.7	18.5 ± 3.9	18.1 ± 3.4	0.6 (-2.6 to 3.7)	.721	0.15 (-0.78 to 1.07)	20	1.2 (-2.1 to 4.5)	.472	0.31 (-0.71 to 1.34)	17	-0.6 (-3.4 to 2.3)	.691	-0.15 (-1.1 to 0.81)	19	SMT vs. UC	-1.4 (-4.3 to 1.5)	.479	0.36 (-0.1 to 0.83)	-0.9 (-4.5 to 2.6)	.813	0.24 (-0.25 to 0.73)	-0.4 (-3.5 to 2.7)	.946	0.11 (-0.38 to 0.6)
	RT	17.1 ± 1.9	17.9 ± 3.5	18.5 ± 4.4	18.9 ± 4.8	0.5 (-2.4 to 3.5)	.721	0.14 (-1 to 1.28)	14	0.8 (-2.3 to 3.8)	.61	0.2 (-0.89 to 1.3)	15	0.5 (-2.3 to 3.2)	.738	0.12 (-0.97 to 1.21)	15	RT vs. UC	-1.4 (-4.8 to 1.9)	.565	0.37 (-0.12 to 0.86)	-1.3 (-5 to 2.4)	.671	0.35 (-0.16 to 0.85)	0.6 (-2.8 to 4)	.903	-0.16 (-0.67 to 0.35)
	UC	18.3 ± 5.2	20.7 ± 8.3	21.1 ± 8.8	20.4 ± 7.9	2 (-0.7 to 4.6)	.152	0.51 (-0.05 to 1.07)	53	2.1 (-0.5 to 4.7)	.108	0.55 (-0.03 to 1.13)	49	-0.1 (-2.5 to 2.2)	.9	-0.04 (-0.62 to 0.55)	47	SMT vs. RT	0 (-3.8 to 3.9)	1	-0.01 (-0.7 to 0.69)	0.4 (-4 to 4.8)	.972	-0.11 (-0.83 to 0.61)	-1 (-4.8 to 2.8)	.797	0.27 (-0.43 to 0.96)
EORTC QLQ C30
- Physical Functioning	SMT	92 ± 17.2	87 ± 15.8	89.4 ± 17.5	90.9 ± 9.5	-1.9 (-11.8 to 8)	.701	-0.13 (-1.06 to 0.8)	20	-0.2 (-10.6 to 10.1)	.967	-0.01 (-1.03 to 1)	17	5 (-3.5 to 13.4)	.249	0.34 (-0.62 to 1.3)	19	SMT vs. UC	7.8 (-2.7 to 18.3)	.185	0.53 (0.06 to 1)	5 (-6.2 to 16.2)	.539	0.34 (-0.16 to 0.84)	1.3 (-8.2 to 10.8)	.942	0.09 (-0.4 to 0.58)
	RT	91.4 ± 12.9	92 ± 6.8	80.9 ± 17.1	86.7 ± 16.7	1.6 (-8.4 to 11.6)	.753	0.11 (-1.03 to 1.25)	14	-10.2 (-20 to -0.5)	.04 *	-0.7 (-1.83 to 0.43)	15	-1.9 (-10.3 to 6.4)	.645	-0.13 (-1.23 to 0.96)	15	RT vs. UC	11.3 (-0.7 to 23.3)	.07	0.77 (0.27 to 1.27)	-5 (-17 to 7)	.58	-0.34 (-0.85 to 0.16)	-5.6 (-16 to 4.8)	.411	-0.38 (-0.89 to 0.13)
	UC	87.8 ± 15.5	78.8 ± 22.2	79.7 ± 22.6	84.8 ± 19.3	-9.7 (-17.6 to -1.8)	.017 *	-0.67 (-1.22 to -0.11)	54	-5.2 (-13.4 to 3)	.208	-0.36 (-0.94 to 0.23)	48	3.6 (-3.4 to 10.7)	.309	0.25 (-0.34 to 0.84)	47	SMT vs. RT	-3.5 (-17.4 to 10.4)	.82	-0.24 (-0.94 to 0.46)	10 (-3.8 to 23.8)	.2	0.68 (-0.05 to 1.42)	6.9 (-4.7 to 18.4)	.333	0.47 (-0.23 to 1.17)
- Role Functioning	SMT	79.2 ± 26.4	79.2 ± 20.9	74.5 ± 20.5	80.7 ± 21	11.9 (-4.2 to 28)	.146	0.4 (-0.54 to 1.34)	20	-12.4 (-28.7 to 4)	.135	-0.42 (-1.44 to 0.61)	17	-1.8 (-14.9 to 11.3)	.786	-0.06 (-1.01 to 0.89)	19	SMT vs. UC	14.8 (-2.3 to 31.8)	.104	0.5 (0.03 to 0.97)	0.9 (-16.6 to 18.5)	.991	0.03 (-0.46 to 0.53)	-0.4 (-14.9 to 14.1)	.998	-0.01 (-0.5 to 0.48)
	RT	84.5 ± 24.9	82.2 ± 16	71.1 ± 27.1	80 ± 23.7	10.6 (-5.7 to 26.8)	.2	0.36 (-0.79 to 1.5)	14	-15.1 (-30.3 to 0.1)	.051	-0.51 (-1.62 to 0.6)	15	-2.9 (-15.7 to 9.9)	.651	-0.1 (-1.19 to 1)	15	RT vs. UC	13.5 (-6.3 to 33.2)	.241	0.45 (-0.03 to 0.94)	-1.8 (-20.4 to 16.7)	.97	-0.06 (-0.56 to 0.44)	-1.5 (-17.3 to 14.2)	.971	-0.05 (-0.56 to 0.46)
	UC	73.6 ± 33.9	64.3 ± 32.6	65.6 ± 35.8	74.8 ± 28	-2.9 (-16 to 10.3)	.663	-0.1 (-0.64 to 0.45)	54	-13.3 (-26 to -0.6)	.041 *	-0.45 (-1.03 to 0.14)	48	-1.4 (-12.2 to 9.4)	.798	-0.05 (-0.63 to 0.54)	47	SMT vs. RT	1.3 (-21.4 to 24)	.99	0.04 (-0.65 to 0.74)	2.8 (-18.7 to 24.3)	.949	0.09 (-0.62 to 0.81)	1.1 (-16.6 to 18.8)	.988	0.04 (-0.66 to 0.73)
- Emotional Functioning	SMT	61.7 ± 20.3	74.2 ± 23.1	76.6 ± 24.5	78.9 ± 26.1	17.7 (5.1 to 30.3)	.006 *	0.74 (-0.22 to 1.69)	20	7.7 (-4 to 19.5)	.191	0.32 (-0.7 to 1.34)	17	6.5 (-4.8 to 17.7)	.255	0.27 (-0.69 to 1.23)	19	SMT vs. UC	4.3 (-9.2 to 17.8)	.73	0.18 (-0.28 to 0.64)	5.4 (-7.3 to 18.1)	.566	0.22 (-0.27 to 0.72)	1.7 (-10.8 to 14.2)	.942	0.07 (-0.42 to 0.56)
	RT	63.1 ± 20.6	82.8 ± 13.5	82.2 ± 17.2	73.9 ± 23.1	25.4 (12.6 to 38.2)	<.001 *	1.06 (-0.16 to 2.27)	14	4.2 (-6.9 to 15.2)	.455	0.17 (-0.92 to 1.27)	15	-5.9 (-17 to 5.2)	.291	-0.25 (-1.34 to 0.85)	15	RT vs. UC	12 (-3.5 to 27.4)	.159	0.5 (0.01 to 0.99)	1.8 (-11.8 to 15.5)	.946	0.08 (-0.43 to 0.58)	-10.6 (-24.5 to 3.2)	.164	-0.44 (-0.95 to 0.07)
	UC	53.4 ± 26.4	67.3 ± 25.8	69.5 ± 28	71.1 ± 26.7	13.4 (3.3 to 23.5)	.01 *	0.56 (0 to 1.11)	54	2.3 (-7 to 11.7)	.619	0.1 (-0.49 to 0.68)	47	4.7 (-4.7 to 14.2)	.318	0.2 (-0.39 to 0.78)	47	SMT vs. RT	-7.7 (-25.4 to 10)	.555	-0.32 (-1.02 to 0.38)	3.6 (-12.2 to 19.4)	.85	0.15 (-0.57 to 0.87)	12.4 (-3 to 27.8)	.139	0.51 (-0.19 to 1.22)
- Cognitive Functioning	SMT	89.2 ± 22.5	85 ± 18.7	84.3 ± 25.3	86 ± 25.6	-2.4 (-13.9 to 9.2)	.687	-0.1 (-1.03 to 0.83)	20	2.1 (-10.6 to 14.7)	.746	0.09 (-0.93 to 1.11)	17	6.4 (-4.4 to 17.1)	.24	0.28 (-0.68 to 1.24)	19	SMT vs. UC	6.5 (-6 to 19)	.436	0.28 (-0.18 to 0.75)	3.1 (-10.8 to 17)	.854	0.14 (-0.36 to 0.63)	0.7 (-11.4 to 12.8)	.988	0.03 (-0.46 to 0.52)
	RT	86.9 ± 19.8	82.2 ± 16	83.3 ± 23.6	83.3 ± 18.9	-3.5 (-15.2 to 8.3)	.559	-0.15 (-1.29 to 0.99)	14	2.3 (-9.4 to 14)	.697	0.1 (-0.99 to 1.19)	15	5.1 (-5.3 to 15.4)	.334	0.22 (-0.88 to 1.32)	15	RT vs. UC	5.3 (-8.8 to 19.5)	.642	0.23 (-0.25 to 0.72)	3.3 (-11.1 to 17.8)	.845	0.15 (-0.36 to 0.65)	-0.6 (-13.5 to 12.3)	.993	-0.03 (-0.53 to 0.48)
	UC	79.7 ± 26	74.1 ± 27.9	73.4 ± 28.4	76.2 ± 24.3	-8.8 (-18.2 to 0.5)	.065	-0.38 (-0.93 to 0.17)	54	-1 (-11.2 to 9.1)	.838	-0.05 (-0.63 to 0.54)	47	5.6 (-3.4 to 14.7)	.218	0.25 (-0.34 to 0.83)	47	SMT vs. RT	1.1 (-15.2 to 17.5)	.986	0.05 (-0.65 to 0.74)	-0.2 (-17.1 to 16.7)	.999	-0.01 (-0.73 to 0.71)	1.3 (-13.3 to 16)	.975	0.06 (-0.64 to 0.75)
- Social Functioning	SMT	73.3 ± 31.7	66.7 ± 32.4	73.5 ± 30.1	80.7 ± 27.9	-6.1 (-19.1 to 7)	.359	-0.19 (-1.12 to 0.73)	20	4.9 (-10.8 to 20.6)	.537	0.16 (-0.86 to 1.17)	17	17.1 (2.3 to 31.8)	.024 *	0.55 (-0.42 to 1.52)	19	SMT vs. UC	1.6 (-12.4 to 15.6)	.961	0.05 (-0.41 to 0.52)	3.4 (-13.8 to 20.5)	.885	0.11 (-0.39 to 0.61)	3.1 (-13.4 to 19.6)	.894	0.1 (-0.4 to 0.59)
	RT	76.2 ± 23.3	82.2 ± 16	76.7 ± 29.4	80 ± 27.6	8.5 (-4.8 to 21.8)	.205	0.27 (-0.87 to 1.42)	14	-1.7 (-16.6 to 13.2)	.819	-0.05 (-1.15 to 1.04)	15	5.6 (-8.9 to 20.2)	.443	0.18 (-0.91 to 1.28)	15	RT vs. UC	16.1 (0.2 to 32.1)	.047 *	0.52 (0.02 to 1.01)	-3.2 (-21.8 to 15.4)	.91	-0.1 (-0.61 to 0.41)	-8.3 (-26.8 to 10.1)	.528	-0.27 (-0.78 to 0.25)
	UC	65.8 ± 33.2	62.1 ± 28.4	69.1 ± 33.3	74.1 ± 30.5	-7.6 (-18.1 to 2.9)	.152	-0.24 (-0.8 to 0.31)	53	1.5 (-11.1 to 14.1)	.812	0.05 (-0.54 to 0.64)	46	14 (1.5 to 26.5)	.029 *	0.45 (-0.15 to 1.05)	46	SMT vs. RT	-14.6 (-33 to 3.8)	.147	-0.47 (-1.17 to 0.24)	6.6 (-14.7 to 27.9)	.74	0.21 (-0.51 to 0.93)	11.4 (-9.1 to 31.9)	.38	0.37 (-0.33 to 1.07)
- Global health status / QoL	SMT	61.7 ± 22.5	65.8 ± 19.5	68.1 ± 19.8	75.9 ± 15.7	5 (-7.1 to 17)	.415	0.25 (-0.68 to 1.18)	20	-1.1 (-12.5 to 10.3)	.847	-0.06 (-1.07 to 0.96)	17	15.2 (3.5 to 26.8)	.012 *	0.75 (-0.23 to 1.74)	19	SMT vs. UC	9.9 (-2.9 to 22.7)	.164	0.49 (0.02 to 0.96)	5 (-7.5 to 17.5)	.602	0.25 (-0.25 to 0.75)	3.9 (-9.1 to 16.9)	.758	0.19 (-0.3 to 0.68)
	RT	64.3 ± 20.5	73.9 ± 16	62.2 ± 17.8	63.3 ± 22	12.3 (0 to 24.5)	.05	0.61 (-0.56 to 1.77)	14	-8.8 (-19.7 to 2.1)	.11	-0.44 (-1.54 to 0.67)	15	-2.1 (-13.7 to 9.4)	.712	-0.11 (-1.2 to 0.99)	15	RT vs. UC	17.2 (2.4 to 31.9)	.018 *	0.85 (0.35 to 1.36)	-2.7 (-16.4 to 11)	.885	-0.13 (-0.64 to 0.37)	-13.4 (-28 to 1.2)	.078	-0.67 (-1.19 to -0.15)
	UC	60 ± 21.4	56.4 ± 22.7	61.3 ± 21.1	70 ± 21.3	-4.9 (-14.6 to 4.8)	.315	-0.24 (-0.79 to 0.3)	54	-6.1 (-15.3 to 3)	.186	-0.3 (-0.89 to 0.28)	47	11.3 (1.5 to 21.1)	.025 *	0.56 (-0.04 to 1.16)	47	SMT vs. RT	-7.3 (-24.3 to 9.7)	.564	-0.36 (-1.06 to 0.34)	7.7 (-7.8 to 23.2)	.461	0.38 (-0.34 to 1.11)	17.3 (1.2 to 33.3)	.032 *	0.86 (0.13 to 1.58)
- Fatigue	SMT	21.1 ± 27	27.8 ± 20.2	26.8 ± 20.8	26 ± 18.3	3.8 (-9.1 to 16.7)	.559	0.14 (-0.79 to 1.07)	20	6.3 (-6 to 18.6)	.312	0.23 (-0.79 to 1.25)	17	-3.1 (-15.3 to 9.1)	.613	-0.11 (-1.07 to 0.84)	19	SMT vs. UC	-12 (-26 to 2)	.109	0.44 (-0.03 to 0.91)	-4.8 (-18.4 to 8.8)	.677	0.18 (-0.32 to 0.67)	4.2 (-9.7 to 18)	.755	-0.15 (-0.64 to 0.34)
	RT	21.8 ± 19.1	27.4 ± 15.6	34.4 ± 26.2	30.4 ± 26.4	3.4 (-9.6 to 16.5)	.601	0.13 (-1.01 to 1.27)	14	11.4 (0 to 22.8)	.051	0.42 (-0.69 to 1.52)	15	1.6 (-10.2 to 13.4)	.789	0.06 (-1.04 to 1.15)	15	RT vs. UC	-12.3 (-28.3 to 3.6)	.161	0.45 (-0.04 to 0.94)	0.3 (-14.1 to 14.7)	.999	-0.01 (-0.51 to 0.49)	8.8 (-6.2 to 23.8)	.341	-0.32 (-0.83 to 0.19)
	UC	34.9 ± 29.2	45.5 ± 29.7	41.3 ± 28.9	34 ± 29.5	15.8 (5.3 to 26.3)	.004 *	0.58 (0.02 to 1.13)	54	11.1 (1.1 to 21.1)	.03 *	0.41 (-0.18 to 0.99)	48	-7.3 (-17.7 to 3.2)	.169	-0.27 (-0.85 to 0.32)	47	SMT vs. RT	0.4 (-17.8 to 18.5)	.999	-0.01 (-0.71 to 0.68)	-5.1 (-21.6 to 11.3)	.738	0.19 (-0.53 to 0.91)	-4.7 (-21.3 to 11.9)	.778	0.17 (-0.52 to 0.87)
- Nausea / Vomiting	SMT	3.3 ± 10.3	2.5 ± 8.2	2.9 ± 6.5	2.6 ± 6.2	-0.7 (-7.4 to 5.9)	.825	-0.08 (-1.01 to 0.84)	20	-1.5 (-9 to 5.9)	.686	-0.17 (-1.19 to 0.85)	17	-1.6 (-7.4 to 4.2)	.581	-0.18 (-1.14 to 0.77)	19	SMT vs. UC	-3.3 (-10.4 to 3.8)	.504	0.38 (-0.09 to 0.84)	0.3 (-7.8 to 8.4)	.995	-0.04 (-0.53 to 0.46)	0.5 (-5.9 to 7)	.979	-0.06 (-0.55 to 0.43)
	RT	2.4 ± 8.9	4.4 ± 9.9	8.9 ± 22.6	5.6 ± 10.3	1.8 (-5 to 8.5)	.605	0.2 (-0.94 to 1.34)	14	3.4 (-3.5 to 10.3)	.324	0.39 (-0.71 to 1.49)	15	-0.4 (-6 to 5.2)	.896	-0.04 (-1.13 to 1.05)	15	RT vs. UC	-0.8 (-9 to 7.3)	.968	0.09 (-0.39 to 0.58)	5.3 (-3.2 to 13.7)	.303	-0.6 (-1.11 to -0.08)	1.8 (-5.2 to 8.7)	.814	-0.2 (-0.71 to 0.31)
	UC	5.5 ± 10.7	8 ± 15.9	5.2 ± 9.8	5.7 ± 12.2	2.6 (-2.8 to 7.9)	.34	0.29 (-0.25 to 0.84)	54	-1.8 (-7.8 to 4.1)	.542	-0.21 (-0.79 to 0.37)	48	-2.1 (-7 to 2.7)	.383	-0.24 (-0.83 to 0.34)	47	SMT vs. RT	-2.5 (-11.9 to 6.9)	.8	0.28 (-0.41 to 0.98)	-5 (-14.9 to 5)	.464	0.56 (-0.17 to 1.29)	-1.2 (-9.1 to 6.6)	.924	0.14 (-0.55 to 0.84)
- Pain	SMT	19.2 ± 26.6	15.8 ± 19.1	14.7 ± 19.4	10.5 ± 20.9	-10.7 (-24.7 to 3.4)	.135	-0.34 (-1.27 to 0.59)	20	-7.6 (-23 to 7.7)	.325	-0.24 (-1.26 to 0.78)	17	-11.5 (-27 to 4)	.145	-0.36 (-1.33 to 0.6)	19	SMT vs. UC	-9.5 (-24.6 to 5.6)	.294	0.3 (-0.16 to 0.77)	-11 (-27.7 to 5.7)	.261	0.35 (-0.15 to 0.85)	-12.1 (-29.5 to 5.3)	.227	0.38 (-0.11 to 0.88)
	RT	20.2 ± 28.6	11.1 ± 16.3	32.2 ± 31.2	30 ± 34.6	-12.4 (-26.6 to 1.9)	.088	-0.39 (-1.54 to 0.76)	14	15.2 (0.9 to 29.5)	.038 *	0.48 (-0.63 to 1.59)	15	11.5 (-3.6 to 26.6)	.133	0.37 (-0.74 to 1.47)	15	RT vs. UC	-11.2 (-28.4 to 6)	.271	0.36 (-0.13 to 0.84)	11.8 (-6 to 29.7)	.258	-0.38 (-0.88 to 0.13)	10.9 (-8.1 to 29.9)	.362	-0.35 (-0.86 to 0.16)
	UC	30.3 ± 34.9	24.4 ± 29.3	28.5 ± 32.4	30.1 ± 31	-1.2 (-12.5 to 10.2)	.839	-0.04 (-0.58 to 0.51)	54	3.4 (-9 to 15.7)	.588	0.11 (-0.47 to 0.69)	48	0.6 (-12.5 to 13.7)	.925	0.02 (-0.56 to 0.6)	47	SMT vs. RT	1.7 (-18.1 to 21.5)	.977	-0.05 (-0.75 to 0.64)	-22.8 (-43.5 to -2.2)	.027 *	0.73 (-0.01 to 1.47)	-23 (-44.1 to -1.8)	.03 *	0.73 (0.01 to 1.45)
- Dyspnoea	SMT	5.3 ± 12.5	21.7 ± 22.4	13.7 ± 26.5	14 ± 23.1	-5 (-19.5 to 9.4)	.49	-0.21 (-1.17 to 0.74)	19	-3.6 (-20.5 to 13.4)	.676	-0.15 (-1.17 to 0.87)	17	-19.1 (-32.9 to -5.2)	.008 *	-0.8 (-1.8 to 0.19)	19	SMT vs. UC	-9.2 (-24.8 to 6.4)	.342	0.39 (-0.08 to 0.86)	-6.7 (-24.6 to 11.1)	.64	0.28 (-0.21 to 0.78)	-5.8 (-20.8 to 9.1)	.623	0.25 (-0.25 to 0.74)
	RT	19 ± 21.5	22.2 ± 20.6	17.8 ± 21.3	15.6 ± 17.2	-5.7 (-20.4 to 8.9)	.438	-0.24 (-1.39 to 0.9)	14	-3.5 (-19.1 to 12)	.652	-0.15 (-1.24 to 0.95)	15	-14.3 (-27.5 to -1.1)	.034 *	-0.6 (-1.72 to 0.52)	15	RT vs. UC	-9.9 (-27.3 to 7.5)	.367	0.42 (-0.07 to 0.9)	-6.7 (-25.3 to 11.9)	.665	0.28 (-0.22 to 0.79)	-1 (-17 to 14.9)	.987	0.04 (-0.46 to 0.55)
	UC	15.8 ± 24.7	34.5 ± 32.4	25.7 ± 28.6	18.4 ± 25.8	4.1 (-7.5 to 15.8)	.48	0.17 (-0.37 to 0.72)	54	3.2 (-9.8 to 16.2)	.629	0.13 (-0.45 to 0.71)	48	-13.2 (-24.4 to -2.1)	.021 *	-0.56 (-1.15 to 0.04)	47	SMT vs. RT	0.7 (-19.9 to 21.3)	.996	-0.03 (-0.73 to 0.68)	0 (-21.9 to 21.8)	1	0 (-0.72 to 0.72)	-4.8 (-22.9 to 13.4)	.804	0.2 (-0.49 to 0.9)
- Insomnia	SMT	20 ± 25.1	28.3 ± 29.2	35.3 ± 34.3	35.1 ± 28.3	0.8 (-17.8 to 19.5)	.929	0.03 (-0.9 to 0.95)	20	3 (-15.8 to 21.8)	.749	0.09 (-0.92 to 1.11)	17	4.6 (-13.1 to 22.3)	.607	0.14 (-0.81 to 1.1)	19	SMT vs. UC	-1.3 (-21.5 to 18.9)	.987	0.04 (-0.42 to 0.5)	-2 (-22.3 to 18.3)	.97	0.06 (-0.43 to 0.56)	3 (-16.8 to 22.8)	.931	-0.09 (-0.58 to 0.4)
	RT	31 ± 33.2	24.4 ± 23.5	28.9 ± 30.5	28.9 ± 24.8	-5.1 (-23.8 to 13.7)	.592	-0.16 (-1.3 to 0.98)	14	-2.5 (-20 to 15)	.774	-0.08 (-1.17 to 1.02)	15	-1.4 (-18.6 to 15.8)	.874	-0.04 (-1.14 to 1.05)	15	RT vs. UC	-7.2 (-29.8 to 15.4)	.729	0.22 (-0.26 to 0.7)	-7.6 (-29.1 to 14)	.68	0.23 (-0.27 to 0.74)	-3 (-24.4 to 18.5)	.94	0.09 (-0.41 to 0.6)
	UC	40 ± 30.4	38.1 ± 35.6	45.8 ± 35.5	38.3 ± 34	2.1 (-12.7 to 17)	.778	0.07 (-0.48 to 0.61)	54	5 (-10 to 20)	.506	0.15 (-0.42 to 0.73)	48	1.6 (-13.3 to 16.5)	.829	0.05 (-0.54 to 0.63)	47	SMT vs. RT	5.9 (-20.3 to 32.1)	.853	-0.18 (-0.88 to 0.51)	5.6 (-19.7 to 30.8)	.858	-0.17 (-0.89 to 0.55)	6 (-18.2 to 30.2)	.825	-0.18 (-0.88 to 0.51)
- Appetite loss	SMT	10 ± 19	8.3 ± 18.3	9.8 ± 22.9	3.5 ± 15.3	2.8 (-9.3 to 14.8)	.648	0.11 (-0.81 to 1.04)	20	-2.3 (-16.4 to 11.8)	.748	-0.09 (-1.11 to 0.92)	17	-9.5 (-21.9 to 2.9)	.133	-0.39 (-1.35 to 0.57)	19	SMT vs. UC	-3.1 (-16 to 9.8)	.833	0.13 (-0.33 to 0.59)	-2.4 (-17.5 to 12.6)	.921	0.1 (-0.4 to 0.59)	-2.6 (-16.2 to 11)	.893	0.11 (-0.38 to 0.6)
	RT	4.8 ± 12.1	11.1 ± 16.3	11.1 ± 27.2	4.4 ± 11.7	2.4 (-9.9 to 14.7)	.701	0.1 (-1.04 to 1.24)	14	-1.3 (-14.4 to 11.8)	.845	-0.05 (-1.15 to 1.04)	15	-9.3 (-21.3 to 2.7)	.128	-0.38 (-1.48 to 0.72)	15	RT vs. UC	-3.5 (-18.4 to 11.4)	.842	0.14 (-0.34 to 0.63)	-1.4 (-17.3 to 14.5)	.975	0.06 (-0.44 to 0.56)	-2.4 (-17.1 to 12.4)	.922	0.1 (-0.41 to 0.6)
	UC	18.8 ± 29.2	13.1 ± 21.7	12.5 ± 23.4	10.6 ± 25.2	5.9 (-3.8 to 15.6)	.23	0.24 (-0.3 to 0.79)	54	0.1 (-11.2 to 11.5)	.981	0.01 (-0.57 to 0.58)	48	-6.9 (-17.4 to 3.6)	.196	-0.28 (-0.87 to 0.3)	47	SMT vs. RT	0.4 (-16.6 to 17.4)	.998	-0.02 (-0.71 to 0.68)	-1 (-19.8 to 17.8)	.991	0.04 (-0.68 to 0.76)	-0.2 (-17.1 to 16.7)	1	0.01 (-0.69 to 0.7)
- Constipation	SMT	3.3 ± 10.3	8.3 ± 21.3	9.8 ± 22.9	1.8 ± 7.6	12 (0 to 23.9)	.049 *	0.53 (-0.41 to 1.48)	20	-3.2 (-15 to 8.5)	.584	-0.14 (-1.16 to 0.87)	17	-11.6 (-21.9 to -1.2)	.029 *	-0.52 (-1.49 to 0.45)	19	SMT vs. UC	-0.8 (-13.6 to 12)	.988	0.04 (-0.43 to 0.5)	2.9 (-9.9 to 15.7)	.854	-0.13 (-0.63 to 0.38)	-3.7 (-15.1 to 7.7)	.718	0.17 (-0.33 to 0.66)
	RT	7.1 ± 19.3	4.4 ± 17.2	6.7 ± 18.7	6.7 ± 18.7	3.4 (-8.6 to 15.5)	.572	0.15 (-0.99 to 1.29)	14	-4 (-14.8 to 6.9)	.466	-0.18 (-1.27 to 0.92)	15	-5.4 (-15.4 to 4.5)	.282	-0.24 (-1.34 to 0.86)	15	RT vs. UC	-9.3 (-23.9 to 5.2)	.282	0.42 (-0.08 to 0.91)	2.1 (-11.5 to 15.7)	.927	-0.09 (-0.6 to 0.42)	2.4 (-10.1 to 15)	.887	-0.11 (-0.62 to 0.4)
	UC	10.9 ± 24	12.7 ± 23.6	12.8 ± 24.6	12.1 ± 22.4	12.8 (3.2 to 22.3)	.01 *	0.57 (0.01 to 1.13)	53	-6.1 (-15.7 to 3.5)	.21	-0.27 (-0.87 to 0.32)	46	-7.9 (-16.8 to 1.1)	.083	-0.35 (-0.95 to 0.25)	46	SMT vs. RT	8.5 (-8.3 to 25.4)	.452	-0.38 (-1.08 to 0.32)	0.8 (-15 to 16.5)	.993	-0.03 (-0.75 to 0.68)	-6.2 (-20.2 to 7.9)	.55	0.27 (-0.42 to 0.97)
- Diarhoea	SMT	5 ± 12.2	10 ± 21.9	11.8 ± 20.2	8.8 ± 15.1	-0.1 (-16 to 15.7)	.989	0 (-0.93 to 0.92)	20	-6.6 (-20.9 to 7.7)	.357	-0.3 (-1.32 to 0.73)	17	-6.9 (-15.1 to 1.3)	.098	-0.31 (-1.27 to 0.65)	19	SMT vs. UC	-5.9 (-22.9 to 11.1)	.683	0.26 (-0.2 to 0.73)	3.6 (-11.9 to 19)	.845	-0.16 (-0.66 to 0.34)	4.6 (-4.5 to 13.6)	.456	-0.2 (-0.69 to 0.29)
	RT	7.1 ± 19.3	17.8 ± 30.5	20 ± 24.6	6.7 ± 13.8	5.3 (-10.8 to 21.4)	.516	0.23 (-0.91 to 1.38)	14	-0.5 (-13.7 to 12.7)	.94	-0.02 (-1.12 to 1.07)	15	-11.1 (-19 to -3.2)	.007 *	-0.49 (-1.6 to 0.62)	15	RT vs. UC	-0.5 (-19.9 to 18.9)	.998	0.02 (-0.46 to 0.51)	9.7 (-6.4 to 25.8)	.325	-0.43 (-0.94 to 0.08)	0.4 (-9.4 to 10.1)	.995	-0.02 (-0.52 to 0.49)
	UC	12.3 ± 25.3	20.8 ± 28.1	12.1 ± 23.5	6.4 ± 15	5.8 (-7.1 to 18.7)	.371	0.26 (-0.29 to 0.81)	53	-10.2 (-21.5 to 1.1)	.075	-0.45 (-1.05 to 0.14)	47	-11.5 (-18.3 to -4.6)	.001 *	-0.51 (-1.1 to 0.08)	47	SMT vs. RT	-5.4 (-27.8 to 17)	.833	0.24 (-0.46 to 0.94)	-6.1 (-25.2 to 12.9)	.722	0.27 (-0.45 to 0.99)	4.2 (-7 to 15.4)	.645	-0.19 (-0.88 to 0.51)
- Financial Problems	SMT	16.7 ± 27.6	18.3 ± 31.5	11.8 ± 26.2	14 ± 32	-1.2 (-15.5 to 13.1)	.871	-0.04 (-0.96 to 0.89)	20	-6 (-19.8 to 7.8)	.386	-0.2 (-1.22 to 0.82)	17	-10.2 (-23.9 to 3.5)	.142	-0.33 (-1.29 to 0.63)	19	SMT vs. UC	-6.5 (-21.9 to 8.8)	.566	0.21 (-0.26 to 0.68)	-9.5 (-24.5 to 5.5)	.29	0.31 (-0.2 to 0.81)	-4.6 (-19.9 to 10.7)	.753	0.15 (-0.34 to 0.64)
	RT	7.1 ± 19.3	17.8 ± 27.8	20 ± 24.6	15.6 ± 24.8	-0.9 (-15.6 to 13.8)	.908	-0.03 (-1.17 to 1.11)	14	0.8 (-11.8 to 13.4)	.903	0.03 (-1.07 to 1.12)	15	-5.1 (-18.3 to 8.1)	.443	-0.17 (-1.26 to 0.93)	15	RT vs. UC	-6.2 (-23.9 to 11.5)	.679	0.2 (-0.29 to 0.7)	-2.7 (-18.2 to 12.8)	.909	0.09 (-0.42 to 0.6)	0.5 (-15.9 to 17)	.997	-0.02 (-0.53 to 0.49)
	UC	21.6 ± 31.2	24.8 ± 29.5	25.5 ± 29.7	19.9 ± 30.8	5.4 (-6.2 to 16.9)	.356	0.18 (-0.38 to 0.73)	52	3.5 (-7.3 to 14.2)	.525	0.11 (-0.48 to 0.7)	46	-5.6 (-17.1 to 5.9)	.332	-0.18 (-0.78 to 0.41)	46	SMT vs. RT	-0.3 (-20.5 to 19.9)	.999	0.01 (-0.68 to 0.7)	-6.8 (-25 to 11.4)	.646	0.22 (-0.5 to 0.94)	-5.1 (-23.7 to 13.5)	.789	0.17 (-0.53 to 0.86)
exercise [min/week]	SMT	76.5 ± 84.5	106.3 ± 43.1	47.6 ± 43.5	104 ± 102.3	70.6 (18.2 to 123)	.009 *	0.63 (-0.32 to 1.57)	20	-46.5 (-109 to 16)	.143	-0.41 (-1.44 to 0.62)	17	-45.7 (-169.6 to 78.3)	.465	-0.4 (-1.37 to 0.56)	19	SMT vs. UC	62.7 (7.7 to 117.7)	.022 *	0.56 (0.08 to 1.03)	-22.5 (-89.5 to 44.5)	.701	-0.2 (-0.69 to 0.29)	-77.6 (-216.4 to 61.2)	.379	-0.69 (-1.2 to -0.18)
	RT	54.3 ± 95.1	164.1 ± 130.6	84.8 ± 141.4	163.9 ± 204.8	129.6 (77.7 to 181.6)	<.001 *	1.15 (-0.08 to 2.38)	14	-28.2 (-91.2 to 34.9)	.376	-0.25 (-1.35 to 0.85)	15	-28.5 (-158.9 to 101.9)	.664	-0.25 (-1.35 to 0.85)	15	RT vs. UC	121.7 (59.5 to 184)	<.001 *	1.08 (0.56 to 1.59)	-4.2 (-80 to 71.6)	.99	-0.04 (-0.54 to 0.46)	-60.5 (-222.1 to 101.2)	.645	-0.54 (-1.05 to -0.02)
	UC	56 ± 93.6	34.5 ± 85.6	52 ± 99.5	125.4 ± 241.6	7.9 (-33.4 to 49.1)	.704	0.07 (-0.47 to 0.61)	54	-24 (-71.9 to 24)	.323	-0.21 (-0.79 to 0.36)	49	32 (-69 to 133)	.53	0.28 (-0.31 to 0.88)	46	SMT vs. RT	-59 (-131.7 to 13.7)	.135	-0.52 (-1.23 to 0.18)	-18.3 (-101 to 64.4)	.857	-0.16 (-0.88 to 0.56)	-17.2 (-184.2 to 149.9)	.967	-0.15 (-0.85 to 0.54)

## Sheet: PPEX analysis
		descriptive statistic				ANCOVA results: within group comparisons												ANCOVA results: between group comparisons
		pre	post0	post3	post6	pre- post0				post0 - post3				post0 - post6					pre- post0			post0 - post3			post0 - post6
Variable	group	mean ± SD	mean ± SD	mean ± SD	mean ± SD	adjusted mean change (95% CI)	p value	ES (95% CI)	N	adjusted mean change (95% CI)	p value	ES (95% CI)	N	adjusted mean change (95% CI)	p value	ES (95% CI)	N	comparison	adjusted between-group difference (95% CI)	p value	ES (95% CI)	adjusted between-group difference (95% CI)	p value	ES (95% CI)	adjusted between-group difference (95% CI)	p value	ES (95% CI)
Total Neuropathy Score
TNSr [sum score]	EX	1.6 ± 2.1	6.3 ± 4	6.9 ± 4.1	5.7 ± 3.6	3.2 (1.4 to 5)	.001 *	1.37 (0.57 to 2.16)	32	0 (-2 to 1.9)	.997	0 (-0.84 to 0.84)	24	-0.6 (-2.3 to 1)	.43	-0.28 (-1.06 to 0.51)	27	EX vs. UC	-0.9 (-2.6 to 0.8)	.284	0.4 (-0.05 to 0.84)	0.3 (-1.8 to 2.4)	.786	-0.12 (-0.64 to 0.4)	-0.7 (-2.3 to 1)	.408	0.29 (-0.22 to 0.79)
	UC	2.3 ± 3.1	7.8 ± 4.7	7.6 ± 5.1	6.5 ± 4	4.1 (2.3 to 5.9)	<.001 *	1.76 (1.09 to 2.44)	49	-0.3 (-2.4 to 1.8)	.778	-0.12 (-0.81 to 0.56)	35	0 (-1.7 to 1.7)	.97	0.01 (-0.66 to 0.69)	36
TNSc [sum score]	EX	0.7 ± 1.4	4.1 ± 3	4.4 ± 3	3.7 ± 2.8	2 (0.6 to 3.4)	.007 *	1.25 (0.49 to 2.01)	34	-0.3 (-2.1 to 1.5)	.764	-0.17 (-0.99 to 0.65)	25	-0.3 (-2 to 1.4)	.702	-0.21 (-0.98 to 0.56)	28	EX vs. UC	-1.1 (-2.4 to 0.2)	.106	0.69 (0.24 to 1.13)	-0.3 (-2.2 to 1.6)	.767	0.18 (-0.34 to 0.69)	-0.8 (-2.5 to 0.9)	.361	0.5 (0 to 1)
	UC	1.4 ± 2.1	5.8 ± 3.7	5.7 ± 4.4	4.9 ± 4	3.1 (1.6 to 4.5)	<.001 *	1.94 (1.25 to 2.62)	50	0 (-1.9 to 1.9)	.993	0 (-0.68 to 0.69)	35	0.5 (-1.3 to 2.2)	.593	0.29 (-0.37 to 0.96)	37
TNSm [sum score]	EX	0.7 ± 1.2	3.9 ± 2.9	3.9 ± 2.8	3.5 ± 2.7	1.9 (0.6 to 3.2)	.004 *	1.34 (0.58 to 2.11)	34	-0.3 (-1.8 to 1.1)	.648	-0.24 (-1.06 to 0.58)	25	0 (-1.4 to 1.4)	.972	-0.02 (-0.79 to 0.75)	28	EX vs. UC	-0.6 (-1.8 to 0.6)	.298	0.44 (0.01 to 0.88)	-0.2 (-1.7 to 1.4)	.805	0.13 (-0.38 to 0.65)	-0.4 (-1.8 to 1)	.575	0.28 (-0.22 to 0.77)
	UC	1.2 ± 1.9	5 ± 3.2	4.9 ± 3.8	4.3 ± 3.5	2.5 (1.3 to 3.8)	<.001 *	1.79 (1.12 to 2.46)	50	-0.1 (-1.7 to 1.4)	.848	-0.1 (-0.79 to 0.58)	35	0.4 (-1.1 to 1.8)	.606	0.26 (-0.41 to 0.93)	37
Nerve conduction studies
CMAP [µV]	EX	7.7 ± 2.4	5.9 ± 2.7	5.7 ± 2.6	6.2 ± 2.8	-1.4 (-2.3 to -0.6)	.001 *	-0.5 (-1.2 to 0.19)	35	-0.6 (-1.5 to 0.3)	.2	-0.21 (-1.01 to 0.6)	26	-0.1 (-0.9 to 0.8)	.875	-0.02 (-0.79 to 0.75)	28	EX vs. UC	0.2 (-0.6 to 1)	.584	0.08 (-0.35 to 0.5)	-0.5 (-1.4 to 0.5)	.317	-0.17 (-0.66 to 0.33)	-0.1 (-1 to 0.7)	.752	-0.05 (-0.54 to 0.44)
	UC	7.4 ± 2.9	5.4 ± 2.4	6.2 ± 2.8	5.9 ± 2.7	-1.6 (-2.5 to -0.8)	<.001 *	-0.58 (-1.14 to -0.02)	53	-0.1 (-1 to 0.8)	.805	-0.04 (-0.69 to 0.61)	38	0.1 (-0.8 to 1)	.876	0.02 (-0.62 to 0.67)	39
SNAP [mV]	EX	10.9 ± 5.1	8.1 ± 4.9	7.4 ± 4.4	8 ± 4.3	-2.9 (-4.7 to -1.2)	.001 *	-0.64 (-1.37 to 0.08)	33	-0.5 (-2.2 to 1.1)	.511	-0.12 (-0.94 to 0.7)	25	0 (-1.9 to 1.8)	.996	0 (-0.77 to 0.77)	28	EX vs. UC	0.3 (-1.3 to 1.9)	.746	0.06 (-0.37 to 0.49)	-1.3 (-3 to 0.4)	.135	-0.28 (-0.79 to 0.22)	-0.9 (-2.7 to 1)	.348	-0.19 (-0.68 to 0.3)
	UC	11.3 ± 5	8.2 ± 5.1	8.9 ± 5.1	9.2 ± 5.5	-3.2 (-4.9 to -1.5)	<.001 *	-0.7 (-1.27 to -0.14)	53	0.8 (-0.9 to 2.4)	.375	0.17 (-0.49 to 0.82)	38	0.9 (-1.1 to 2.8)	.374	0.19 (-0.46 to 0.85)	38
NCV (peroneal) [m/s]	EX	48 ± 3.6	46.6 ± 3.9	47.1 ± 5.2	45.9 ± 4.1	-2.3 (-3.7 to -0.9)	.002 *	-0.63 (-1.35 to 0.09)	33	0.3 (-1.3 to 1.9)	.702	0.08 (-0.74 to 0.9)	25	-1.5 (-3 to 0)	.043 *	-0.41 (-1.21 to 0.38)	27	EX vs. UC	0.1 (-1.2 to 1.4)	.832	0.04 (-0.39 to 0.47)	0 (-1.6 to 1.6)	.971	-0.01 (-0.51 to 0.49)	-0.6 (-2.1 to 0.8)	.395	-0.17 (-0.66 to 0.32)
	UC	48.7 ± 3.8	47.2 ± 4.4	47.3 ± 4.4	47.3 ± 3.8	-2.5 (-3.9 to -1.1)	.001 *	-0.67 (-1.23 to -0.11)	53	0.3 (-1.3 to 1.9)	.681	0.09 (-0.56 to 0.74)	38	-0.9 (-2.4 to 0.6)	.231	-0.24 (-0.89 to 0.4)	39
NCV (sural) [m/s]	EX	49.3 ± 5.1	45.8 ± 5.6	45.5 ± 5.5	43.8 ± 3.9	-4.7 (-7.2 to -2.1)	.001 *	-0.86 (-1.58 to -0.13)	34	0 (-2.1 to 2.1)	.992	0 (-0.82 to 0.82)	25	-2.4 (-4.1 to -0.6)	.008 *	-0.43 (-1.21 to 0.35)	28	EX vs. UC	-0.4 (-2.8 to 1.9)	.724	-0.08 (-0.51 to 0.35)	0.4 (-1.8 to 2.5)	.744	0.07 (-0.44 to 0.57)	-1.8 (-3.6 to -0.1)	.036 *	-0.34 (-0.83 to 0.16)
	UC	48.4 ± 6.5	46.3 ± 5.3	45.3 ± 3.6	46.1 ± 3.9	-4.2 (-6.9 to -1.6)	.002 *	-0.78 (-1.36 to -0.21)	52	-0.3 (-2.6 to 1.9)	.76	-0.06 (-0.73 to 0.6)	37	-0.5 (-2.3 to 1.3)	.57	-0.1 (-0.75 to 0.56)	38
Patient reported CIPN symptoms [EORTC CIPN20]
total score [15 items]	EX	1.6 ± 3	8.1 ± 8.2	8 ± 8.7	7.3 ± 7.4	4.3 (-1.3 to 10)	.131	0.93 (0.2 to 1.66)	34	-1.2 (-6 to 3.5)	.608	-0.26 (-0.98 to 0.46)	32	-2.7 (-8 to 2.6)	.309	-0.58 (-1.3 to 0.14)	33	EX vs. UC	-3.8 (-9 to 1.4)	.151	0.81 (0.37 to 1.25)	-1.5 (-6 to 3)	.507	0.32 (-0.13 to 0.77)	-2 (-7.1 to 3.1)	.443	0.42 (-0.02 to 0.87)
	UC	3.6 ± 5.9	14.3 ± 15.3	14.8 ± 18.7	13.3 ± 17.2	8.1 (2.6 to 13.7)	.004 *	1.74 (1.1 to 2.38)	54	0.3 (-4.5 to 5)	.913	0.06 (-0.52 to 0.63)	48	-0.7 (-6.1 to 4.6)	.788	-0.16 (-0.74 to 0.43)	47
sensory symptoms	EX	1.6 ± 2.9	10.8 ± 11.8	8.9 ± 11.5	8.4 ± 8.2	6.3 (-1.5 to 14.1)	.111	1.4 (0.63 to 2.18)	34	-5.1 (-10.9 to 0.8)	.087	-1.13 (-1.9 to -0.35)	32	-3.9 (-9.8 to 2)	.194	-0.86 (-1.6 to -0.13)	33	EX vs. UC	-5 (-12.2 to 2.2)	.174	1.1 (0.65 to 1.56)	-1.9 (-7.3 to 3.5)	.487	0.42 (-0.03 to 0.87)	-2.3 (-8 to 3.4)	.429	0.51 (0.06 to 0.96)
	UC	3.5 ± 6.2	17.4 ± 18.9	16.3 ± 20	14.1 ± 17.9	11.3 (3.6 to 19)	.004 *	2.5 (1.78 to 3.23)	54	-3.2 (-9 to 2.6)	.279	-0.7 (-1.3 to -0.11)	48	-1.6 (-7.7 to 4.5)	.599	-0.36 (-0.95 to 0.23)	47
motor symptoms	EX	2.2 ± 4.1	4.6 ± 5.2	6.5 ± 8.5	5.5 ± 8.7	0.8 (-3.4 to 4.9)	.711	0.13 (-0.57 to 0.82)	34	2.5 (-2.6 to 7.5)	.333	0.4 (-0.32 to 1.13)	32	0 (-5.1 to 5.1)	.999	0 (-0.71 to 0.7)	33	EX vs. UC	-2.2 (-6 to 1.6)	.254	0.36 (-0.07 to 0.79)	-1.7 (-6.4 to 3)	.474	0.28 (-0.17 to 0.72)	-2.3 (-7.3 to 2.6)	.349	0.38 (-0.07 to 0.83)
	UC	4.4 ± 6.7	9.7 ± 13.8	12.5 ± 19	11.4 ± 17.9	3 (-1.1 to 7)	.149	0.49 (-0.07 to 1.04)	54	4.2 (-0.8 to 9.1)	.1	0.68 (0.08 to 1.27)	48	2.3 (-2.9 to 7.6)	.376	0.38 (-0.21 to 0.98)	46
autonomic symptoms	EX	2.9 ± 7.6	6.2 ± 11.5	9.9 ± 14	7.6 ± 12.6	-1.9 (-9 to 5.2)	.593	-0.16 (-0.86 to 0.53)	34	9.1 (2.4 to 15.8)	.009 *	0.77 (0.03 to 1.51)	32	2.8 (-4.4 to 10)	.437	0.24 (-0.47 to 0.95)	33	EX vs. UC	-3.2 (-9.8 to 3.4)	.334	0.27 (-0.15 to 0.7)	-1.1 (-7.5 to 5.2)	.72	0.1 (-0.35 to 0.54)	-1.1 (-8.2 to 5.9)	.745	0.1 (-0.35 to 0.54)
	UC	7.6 ± 13.9	11.6 ± 18	12.8 ± 18.1	11.7 ± 17.3	1.3 (-5.7 to 8.3)	.714	0.11 (-0.43 to 0.65)	54	10.2 (3.5 to 17)	.004 *	0.87 (0.26 to 1.48)	47	4 (-3.5 to 11.4)	.29	0.34 (-0.25 to 0.93)	47
sensory sympoms feet	EX	1.8 ± 4.4	9.9 ± 13.5	11 ± 13.6	11.5 ± 13.9	2 (-6.5 to 10.4)	.646	0.3 (-0.39 to 1)	34	0.3 (-5.8 to 6.4)	.919	0.05 (-0.67 to 0.76)	32	0.8 (-6.6 to 8.2)	.833	0.12 (-0.58 to 0.83)	33	EX vs. UC	-8.3 (-16.1 to -0.4)	.039 *	1.27 (0.81 to 1.74)	0.1 (-5.5 to 5.7)	.965	-0.02 (-0.46 to 0.42)	2.4 (-4.6 to 9.5)	.494	-0.38 (-0.83 to 0.07)
	UC	4.2 ± 9.3	21.5 ± 21.7	21 ± 23.4	18.4 ± 23.1	10.2 (1.9 to 18.5)	.016 *	1.58 (0.96 to 2.2)	54	0.2 (-5.7 to 6)	.949	0.03 (-0.55 to 0.61)	48	-1.7 (-9 to 5.7)	.652	-0.26 (-0.84 to 0.33)	47
motor sympoms feet	EX	2.9 ± 5	4.1 ± 7.2	8 ± 11.7	6.4 ± 13	0.1 (-5.3 to 5.5)	.968	0.01 (-0.68 to 0.71)	34	3 (-4.2 to 10.2)	.41	0.35 (-0.37 to 1.08)	32	2.3 (-4.5 to 9)	.505	0.27 (-0.44 to 0.98)	33	EX vs. UC	-4.4 (-9.4 to 0.5)	.08	0.53 (0.1 to 0.96)	-1.1 (-7.9 to 5.6)	.738	0.14 (-0.31 to 0.58)	0.1 (-6.5 to 6.7)	.978	-0.01 (-0.45 to 0.43)
	UC	6.1 ± 11.9	12.3 ± 18.2	14.2 ± 24	13.4 ± 23	4.5 (-0.7 to 9.8)	.091	0.54 (-0.01 to 1.09)	54	4.1 (-3 to 11.3)	.252	0.49 (-0.1 to 1.08)	48	2.2 (-4.7 to 9.1)	.534	0.26 (-0.33 to 0.84)	47
sympoms hands	EX	1.6 ± 4.2	9.4 ± 10	7.4 ± 9.4	6.2 ± 7.9	7.5 (1.3 to 13.7)	.019 *	1.13 (0.39 to 1.88)	34	-5 (-11.3 to 1.3)	.119	-0.76 (-1.5 to -0.01)	32	-6.4 (-11.8 to -1)	.021 *	-0.97 (-1.71 to -0.22)	33	EX vs. UC	-2.5 (-8.2 to 3.2)	.391	0.37 (-0.05 to 0.8)	-3.5 (-9.4 to 2.4)	.239	0.53 (0.08 to 0.98)	-4.8 (-10 to 0.5)	.075	0.72 (0.26 to 1.18)
	UC	3.5 ± 8	12.8 ± 15.3	13.1 ± 19.6	11.7 ± 14.6	9.9 (3.9 to 16)	.002 *	1.51 (0.89 to 2.12)	54	-1.5 (-7.8 to 4.8)	.638	-0.23 (-0.81 to 0.35)	48	-1.6 (-7.3 to 4)	.563	-0.25 (-0.84 to 0.34)	47
Functional assessments
- BPEC [COP mean velocity, mm/s]	EX	9.8 ± 3.9	12.5 ± 6.1	17.6 ± 33	14.3 ± 23.3	1.9 (0.1 to 3.6)	.034 *	0.28 (-0.42 to 0.98)	34	-1 (-3.7 to 1.8)	.484	-0.15 (-0.95 to 0.65)	26	-1.9 (-3.3 to -0.4)	.015 *	-0.28 (-1.06 to 0.49)	28	EX vs. UC	-0.8 (-2.3 to 0.8)	.315	0.12 (-0.3 to 0.54)	-0.2 (-2.9 to 2.6)	.907	0.02 (-0.47 to 0.52)	-1 (-2.5 to 0.5)	.196	0.15 (-0.34 to 0.64)
	UC	10 ± 4.8	13.4 ± 6.4	12 ± 7.4	11.6 ± 5.7	2.6 (1 to 4.3)	.003 *	0.4 (-0.15 to 0.95)	54	-0.8 (-3.6 to 2)	.566	-0.12 (-0.77 to 0.52)	39	-0.9 (-2.4 to 0.7)	.26	-0.13 (-0.78 to 0.51)	39
- MPEO [mean time, s]	EX	26 ± 8.6	26.1 ± 8	25.9 ± 8.1	27.4 ± 5.9	-0.7 (-3.2 to 1.7)	.544	-0.09 (-0.77 to 0.59)	35	-0.3 (-3 to 2.3)	.797	-0.04 (-0.83 to 0.74)	27	-1.2 (-3.9 to 1.5)	.379	-0.15 (-0.92 to 0.62)	28	EX vs. UC	2.1 (-0.2 to 4.3)	.069	0.25 (-0.17 to 0.67)	-0.2 (-2.9 to 2.5)	.861	-0.03 (-0.52 to 0.47)	0.7 (-2.1 to 3.4)	.642	0.08 (-0.41 to 0.57)
	UC	26.5 ± 7.9	23.6 ± 9.5	25.7 ± 8	25.6 ± 8	-2.8 (-5.3 to -0.4)	.024 *	-0.34 (-0.89 to 0.2)	54	-0.1 (-2.8 to 2.6)	.94	-0.01 (-0.67 to 0.64)	38	-1.9 (-4.8 to 1)	.203	-0.23 (-0.88 to 0.43)	38
Strength, knee extension [Nm]	EX	160.9 ± 38.9	164.2 ± 29.5	155.7 ± 23.9	160.9 ± 28.7	12.1 (1.4 to 22.8)	.027 *	0.33 (-0.37 to 1.03)	34	-11.9 (-27.5 to 3.8)	.132	-0.33 (-1.26 to 0.61)	20	0.4 (-14.6 to 15.4)	.957	0.01 (-0.92 to 0.94)	20	EX vs. UC	20.8 (11.2 to 30.4)	<.001 *	0.57 (0.13 to 1.01)	-2.3 (-16.3 to 11.6)	.738	-0.06 (-0.66 to 0.53)	-1.2 (-14.6 to 12.2)	.855	-0.03 (-0.62 to 0.55)
	UC	148.5 ± 36.3	134 ± 36.4	132.1 ± 32.8	144.1 ± 23	-8.7 (-19.5 to 2.1)	.113	-0.24 (-0.81 to 0.34)	49	-9.6 (-24 to 4.9)	.189	-0.26 (-1.07 to 0.54)	26	1.6 (-11.6 to 14.8)	.806	0.04 (-0.74 to 0.83)	27
Patient reported outcomes
FES-I [sum score]	EX	17.2 ± 1.7	18.1 ± 3.1	18.5 ± 4.1	18.4 ± 4	0.5 (-2 to 3.1)	.673	0.14 (-0.55 to 0.84)	34	1 (-1.6 to 3.5)	.458	0.25 (-0.47 to 0.97)	32	0 (-2.3 to 2.2)	.982	-0.01 (-0.7 to 0.69)	34	EX vs. UC	-1.4 (-3.4 to 0.6)	.166	0.37 (-0.06 to 0.8)	-1.1 (-3.5 to 1.3)	.361	0.29 (-0.16 to 0.73)	0 (-2.1 to 2.2)	.971	-0.01 (-0.45 to 0.43)
	UC	18.3 ± 5.2	20.7 ± 8.3	21.1 ± 8.8	20.4 ± 7.9	2 (-0.7 to 4.6)	.144	0.51 (-0.05 to 1.07)	53	2.1 (-0.5 to 4.6)	.109	0.54 (-0.04 to 1.12)	49	-0.1 (-2.4 to 2.2)	.955	-0.02 (-0.6 to 0.57)	47
EORTC QLQ C30
- Physical Functioning	EX	91.8 ± 15.4	89.1 ± 12.8	85.4 ± 17.6	89 ± 13.1	-0.2 (-8.2 to 7.8)	.96	-0.01 (-0.71 to 0.68)	34	-5.7 (-14 to 2.6)	.178	-0.39 (-1.11 to 0.33)	32	1.4 (-5.5 to 8.3)	.688	0.1 (-0.6 to 0.79)	34	EX vs. UC	9.3 (1.9 to 16.6)	.014 *	0.63 (0.2 to 1.07)	0.5 (-7.4 to 8.4)	.905	0.03 (-0.41 to 0.48)	-1.7 (-8.4 to 5.1)	.628	-0.11 (-0.55 to 0.33)
	UC	87.8 ± 15.5	78.8 ± 22.2	79.7 ± 22.6	84.8 ± 19.3	-9.5 (-17.3 to -1.6)	.018 *	-0.65 (-1.2 to -0.09)	54	-6.2 (-14.4 to 2.1)	.14	-0.42 (-1.01 to 0.16)	48	3.1 (-4 to 10.1)	.393	0.21 (-0.38 to 0.8)	47
- Role Functioning	EX	81.4 ± 25.5	80.5 ± 18.7	72.9 ± 23.5	80.4 ± 21.9	11.2 (-1.8 to 24.3)	.091	0.38 (-0.32 to 1.08)	34	-13.9 (-26.7 to -1)	.034 *	-0.47 (-1.2 to 0.26)	32	-2.4 (-12.9 to 8.2)	.656	-0.08 (-0.77 to 0.61)	34	EX vs. UC	14.2 (2.3 to 26.2)	.02 *	0.48 (0.05 to 0.91)	-0.3 (-12.3 to 11.6)	.955	-0.01 (-0.46 to 0.43)	-0.9 (-11 to 9.3)	.862	-0.03 (-0.47 to 0.41)
	UC	73.6 ± 33.9	64.3 ± 32.6	65.6 ± 35.8	74.8 ± 28	-3 (-16 to 10)	.646	-0.1 (-0.65 to 0.44)	54	-13.5 (-26.1 to -1)	.035 *	-0.46 (-1.04 to 0.13)	48	-1.5 (-12.2 to 9.2)	.782	-0.05 (-0.63 to 0.53)	47
- Emotional Functioning	EX	62.3 ± 20.1	77.9 ± 19.8	79.3 ± 21.3	76.7 ± 24.6	21.5 (11.2 to 31.8)	<.001 *	0.89 (0.16 to 1.62)	34	5.8 (-3.4 to 15)	.214	0.24 (-0.48 to 0.96)	32	0.1 (-9.1 to 9.4)	.976	0.01 (-0.69 to 0.7)	34	EX vs. UC	7.5 (-2 to 17)	.122	0.31 (-0.12 to 0.74)	3.8 (-4.9 to 12.5)	.387	0.16 (-0.29 to 0.61)	-3.5 (-12.6 to 5.5)	.439	-0.15 (-0.59 to 0.3)
	UC	53.4 ± 26.4	67.3 ± 25.8	69.5 ± 28	71.1 ± 26.7	14 (4 to 24.1)	.007 *	0.58 (0.03 to 1.14)	54	2 (-7.2 to 11.2)	.667	0.08 (-0.5 to 0.67)	47	3.7 (-5.8 to 13.2)	.444	0.15 (-0.43 to 0.74)	47
- Cognitive Functioning	EX	88.2 ± 21.1	83.8 ± 17.4	83.9 ± 24.1	84.8 ± 22.6	-2.9 (-12.3 to 6.5)	.542	-0.13 (-0.82 to 0.57)	34	2.2 (-7.6 to 12)	.658	0.1 (-0.62 to 0.81)	32	5.7 (-2.9 to 14.2)	.189	0.25 (-0.45 to 0.94)	34	EX vs. UC	6 (-2.7 to 14.7)	.173	0.26 (-0.16 to 0.69)	3.2 (-6.2 to 12.6)	.497	0.14 (-0.31 to 0.59)	0.1 (-8.2 to 8.5)	.974	0.01 (-0.44 to 0.45)
	UC	79.7 ± 26	74.1 ± 27.9	73.4 ± 28.4	76.2 ± 24.3	-8.9 (-18.1 to 0.4)	.059	-0.39 (-0.94 to 0.16)	54	-1 (-11 to 8.9)	.838	-0.04 (-0.63 to 0.54)	47	5.6 (-3.4 to 14.5)	.221	0.24 (-0.35 to 0.83)	47
- Social Functioning	EX	74.5 ± 28.2	73.3 ± 27.5	75 ± 29.3	80.4 ± 27.4	1 (-9.8 to 11.9)	.848	0.03 (-0.66 to 0.73)	34	1.3 (-11.1 to 13.7)	.832	0.04 (-0.67 to 0.76)	32	11.2 (-0.8 to 23.2)	.066	0.36 (-0.34 to 1.06)	34	EX vs. UC	7.6 (-2.4 to 17.5)	.134	0.24 (-0.18 to 0.67)	0.5 (-11.4 to 12.3)	.939	0.01 (-0.44 to 0.46)	-1.7 (-13.5 to 10.1)	.776	-0.05 (-0.5 to 0.39)
	UC	65.8 ± 33.2	62.1 ± 28.4	69.1 ± 33.3	74.1 ± 30.5	-6.5 (-17.1 to 4.1)	.225	-0.21 (-0.76 to 0.34)	53	0.9 (-11.6 to 13.3)	.89	0.03 (-0.56 to 0.62)	46	12.9 (0.4 to 25.4)	.043 *	0.41 (-0.18 to 1.01)	46
- Global health status / QoL	EX	62.7 ± 21.4	69.3 ± 18.3	65.4 ± 18.8	70.3 ± 19.5	8.5 (-1.3 to 18.4)	.09	0.42 (-0.28 to 1.12)	34	-5.2 (-14.4 to 3.9)	.255	-0.26 (-0.98 to 0.46)	32	6.4 (-3.5 to 16.2)	.201	0.32 (-0.38 to 1.01)	34	EX vs. UC	12.9 (3.9 to 21.8)	.005 *	0.64 (0.21 to 1.07)	1.7 (-7.1 to 10.5)	.706	0.08 (-0.36 to 0.53)	-3.3 (-13 to 6.3)	.496	-0.16 (-0.61 to 0.28)
	UC	60 ± 21.4	56.4 ± 22.7	61.3 ± 21.1	70 ± 21.3	-4.3 (-14 to 5.3)	.372	-0.22 (-0.76 to 0.33)	54	-6.9 (-16 to 2.2)	.133	-0.34 (-0.93 to 0.25)	47	9.7 (-0.4 to 19.8)	.06	0.48 (-0.11 to 1.07)	47
- Fatigue	EX	21.4 ± 23.7	27.6 ± 18.2	30.4 ± 23.4	27.9 ± 22	3.6 (-6.8 to 14.1)	.493	0.13 (-0.56 to 0.83)	34	9.1 (-0.5 to 18.8)	.064	0.33 (-0.39 to 1.06)	32	-0.6 (-10.4 to 9.1)	.896	-0.02 (-0.72 to 0.67)	34	EX vs. UC	-12.1 (-21.9 to -2.3)	.016 *	0.45 (0.02 to 0.87)	-2.5 (-11.9 to 7)	.605	0.09 (-0.35 to 0.53)	6.2 (-3.6 to 16)	.21	-0.23 (-0.67 to 0.21)
	UC	34.9 ± 29.2	45.5 ± 29.7	41.3 ± 28.9	34 ± 29.5	15.8 (5.4 to 26.1)	.003 *	0.58 (0.02 to 1.13)	54	11.6 (1.7 to 21.4)	.022 *	0.42 (-0.16 to 1.01)	48	-6.9 (-17.2 to 3.4)	.188	-0.25 (-0.84 to 0.33)	47
- Nausea / Vomiting	EX	2.9 ± 9.6	3.3 ± 8.9	5.7 ± 16.2	3.9 ± 8.3	0.5 (-4.9 to 5.9)	.86	0.05 (-0.64 to 0.75)	34	1.2 (-4.6 to 7.1)	.674	0.14 (-0.58 to 0.86)	32	-1 (-5.6 to 3.7)	.681	-0.11 (-0.8 to 0.59)	34	EX vs. UC	-2.3 (-7.2 to 2.6)	.357	0.26 (-0.16 to 0.69)	2.6 (-2.9 to 8.2)	.344	-0.3 (-0.75 to 0.15)	1.1 (-3.4 to 5.6)	.63	-0.12 (-0.57 to 0.32)
	UC	5.5 ± 10.7	8 ± 15.9	5.2 ± 9.8	5.7 ± 12.2	2.8 (-2.5 to 8.1)	.299	0.32 (-0.23 to 0.86)	54	-1.4 (-7.3 to 4.5)	.639	-0.16 (-0.74 to 0.42)	48	-2 (-6.9 to 2.8)	.4	-0.23 (-0.82 to 0.35)	47
- Pain	EX	19.6 ± 27.1	13.8 ± 17.8	22.9 ± 26.7	19.1 ± 29.1	-11.5 (-22.9 to -0.1)	.049 *	-0.37 (-1.07 to 0.33)	34	4.9 (-7.6 to 17.5)	.435	0.16 (-0.56 to 0.88)	32	0.5 (-12.5 to 13.5)	.939	0.02 (-0.68 to 0.71)	34	EX vs. UC	-10.2 (-20.7 to 0.3)	.057	0.32 (-0.1 to 0.75)	-0.7 (-12.6 to 11.3)	.91	0.02 (-0.42 to 0.47)	-2.1 (-14.9 to 10.7)	.743	0.07 (-0.37 to 0.51)
	UC	30.3 ± 34.9	24.4 ± 29.3	28.5 ± 32.4	30.1 ± 31	-1.3 (-12.5 to 9.9)	.819	-0.04 (-0.58 to 0.5)	54	5.6 (-7.1 to 18.3)	.38	0.18 (-0.4 to 0.76)	48	2.6 (-10.9 to 16.1)	.702	0.08 (-0.5 to 0.67)	47
- Dyspnoea	EX	11.1 ± 18	21.9 ± 21.3	15.6 ± 23.9	14.7 ± 20.4	-5.4 (-17.1 to 6.3)	.363	-0.23 (-0.93 to 0.48)	33	-3.5 (-16.9 to 9.8)	.598	-0.15 (-0.87 to 0.57)	32	-16.5 (-27.6 to -5.3)	.004 *	-0.7 (-1.41 to 0.02)	34	EX vs. UC	-9.5 (-20.1 to 1.1)	.079	0.4 (-0.03 to 0.83)	-6.7 (-18.7 to 5.3)	.269	0.28 (-0.16 to 0.73)	-3.7 (-14 to 6.7)	.485	0.15 (-0.29 to 0.6)
	UC	15.8 ± 24.7	34.5 ± 32.4	25.7 ± 28.6	18.4 ± 25.8	4.1 (-7.4 to 15.6)	.48	0.17 (-0.37 to 0.72)	54	3.2 (-9.6 to 16)	.623	0.13 (-0.45 to 0.71)	48	-12.8 (-23.9 to -1.8)	.023 *	-0.54 (-1.14 to 0.05)	47
- Insomnia	EX	24.5 ± 28.8	26.7 ± 26.6	32.3 ± 32.2	32.4 ± 26.6	-2.1 (-17.2 to 13)	.783	-0.06 (-0.76 to 0.63)	34	0 (-14.8 to 14.7)	.995	0 (-0.72 to 0.71)	32	1.5 (-12.7 to 15.7)	.837	0.05 (-0.65 to 0.74)	34	EX vs. UC	-3.8 (-17.8 to 10.2)	.59	0.12 (-0.31 to 0.54)	-4.6 (-18.4 to 9.3)	.514	0.14 (-0.3 to 0.58)	0.3 (-13.5 to 14.2)	.96	-0.01 (-0.45 to 0.43)
	UC	40 ± 30.4	38.1 ± 35.6	45.8 ± 35.5	38.3 ± 34	1.7 (-13 to 16.4)	.819	0.05 (-0.49 to 0.6)	54	4.5 (-10.3 to 19.3)	.546	0.14 (-0.44 to 0.72)	48	1.1 (-13.6 to 15.9)	.88	0.03 (-0.55 to 0.62)	47
- Appetite loss	EX	7.8 ± 16.5	9.5 ± 17.3	10.4 ± 24.6	3.9 ± 13.6	2.6 (-7.3 to 12.4)	.603	0.11 (-0.59 to 0.8)	34	-1.7 (-12.7 to 9.3)	.756	-0.07 (-0.79 to 0.65)	32	-9.4 (-19.3 to 0.5)	.064	-0.38 (-1.08 to 0.32)	34	EX vs. UC	-3.3 (-12.3 to 5.8)	.474	0.13 (-0.29 to 0.56)	-2 (-12.1 to 8.2)	.702	0.08 (-0.36 to 0.52)	-2.5 (-11.9 to 6.9)	.599	0.1 (-0.34 to 0.54)
	UC	18.8 ± 29.2	13.1 ± 21.7	12.5 ± 23.4	10.6 ± 25.2	5.9 (-3.7 to 15.4)	.226	0.24 (-0.31 to 0.79)	54	0.2 (-11 to 11.4)	.967	0.01 (-0.57 to 0.59)	48	-6.9 (-17.3 to 3.5)	.191	-0.28 (-0.87 to 0.31)	47
- Constipation	EX	4.9 ± 14.5	6.7 ± 19.5	8.3 ± 20.7	3.9 ± 13.6	7.8 (-2 to 17.6)	.117	0.35 (-0.35 to 1.05)	34	-3.7 (-12.8 to 5.5)	.426	-0.16 (-0.88 to 0.55)	32	-8.3 (-16.6 to 0)	.049 *	-0.37 (-1.07 to 0.33)	34	EX vs. UC	-4.3 (-13.2 to 4.6)	.337	0.19 (-0.23 to 0.62)	2.5 (-6.2 to 11.3)	.569	-0.11 (-0.56 to 0.34)	-1 (-9.1 to 7)	.798	0.05 (-0.4 to 0.49)
	UC	10.9 ± 24	12.7 ± 23.6	12.8 ± 24.6	12.1 ± 22.4	12.1 (2.6 to 21.7)	.014 *	0.54 (-0.02 to 1.1)	53	-6.2 (-15.6 to 3.3)	.197	-0.28 (-0.87 to 0.32)	46	-7.3 (-16.1 to 1.6)	.106	-0.32 (-0.92 to 0.27)	46
- Diarhoea	EX	5.9 ± 15.3	13.3 ± 25.8	15.6 ± 22.4	7.8 ± 14.4	2.5 (-10.4 to 15.4)	.699	0.11 (-0.58 to 0.81)	34	-3.2 (-14.4 to 7.9)	.569	-0.14 (-0.86 to 0.58)	32	-9.1 (-15.7 to -2.5)	.007 *	-0.4 (-1.11 to 0.3)	34	EX vs. UC	-3.7 (-15.5 to 8.1)	.535	0.16 (-0.26 to 0.59)	6.5 (-4 to 16.9)	.221	-0.29 (-0.74 to 0.16)	2.7 (-3.6 to 9)	.399	-0.12 (-0.56 to 0.32)
	UC	12.3 ± 25.3	20.8 ± 28.1	12.1 ± 23.5	6.4 ± 15	6.2 (-6.5 to 19)	.334	0.28 (-0.27 to 0.83)	53	-9.7 (-20.8 to 1.5)	.088	-0.43 (-1.02 to 0.16)	47	-11.8 (-18.6 to -5)	.001 *	-0.52 (-1.12 to 0.07)	47
- Financial Problems	EX	12.7 ± 24.6	18.1 ± 29.5	15.6 ± 25.4	14.7 ± 28.7	-1 (-12.8 to 10.7)	.863	-0.03 (-0.73 to 0.66)	34	-2.2 (-12.9 to 8.6)	.689	-0.07 (-0.79 to 0.65)	32	-7.5 (-18.5 to 3.4)	.176	-0.25 (-0.94 to 0.45)	34	EX vs. UC	-6.4 (-17.2 to 4.3)	.238	0.21 (-0.22 to 0.64)	-6.2 (-16.4 to 3.9)	.224	0.2 (-0.25 to 0.65)	-2.3 (-13 to 8.3)	.666	0.08 (-0.37 to 0.52)
	UC	21.6 ± 31.2	24.8 ± 29.5	25.5 ± 29.7	19.9 ± 30.8	5.4 (-6 to 16.8)	.348	0.18 (-0.38 to 0.73)	52	4.1 (-6.6 to 14.8)	.45	0.13 (-0.46 to 0.72)	46	-5.2 (-16.5 to 6.1)	.364	-0.17 (-0.76 to 0.42)	46
exercise [min/week]	EX	67.4 ± 88.3	131.1 ± 94.4	65.1 ± 101.8	130.4 ± 156.3	100.4 (57.3 to 143.6)	<.001 *	0.89 (0.16 to 1.62)	34	-37.5 (-89.7 to 14.8)	.157	-0.33 (-1.05 to 0.39)	32	-37.8 (-143.4 to 67.8)	.478	-0.33 (-1.03 to 0.36)	34	EX vs. UC	87.5 (48.7 to 126.3)	<.001 *	0.77 (0.34 to 1.21)	-15.1 (-63 to 32.9)	.533	-0.13 (-0.58 to 0.31)	-71.1 (-173.5 to 31.2)	.17	-0.63 (-1.08 to -0.18)
	UC	56 ± 93.6	34.5 ± 85.6	52 ± 99.5	125.4 ± 241.6	12.9 (-28.7 to 54.6)	.538	0.11 (-0.43 to 0.66)	54	-22.4 (-69.8 to 25)	.349	-0.2 (-0.77 to 0.38)	49	33.3 (-66.3 to 133)	.507	0.3 (-0.3 to 0.89)	46
